# Supplementary material for: Improving Intensive End-of-Life Care for Infants and Children: A Scoping Review of Intervention Elements
Source: Children (Basel). 2025 Nov 3;12(11):1485. doi: 10.3390/children12111485 (PMC12651015; doi:10.3390/children12111485)
Supplement: Supplementary file 1 [file children-12-01485-s001.zip]

Archive with 5 entries (5 files):
- ._Supplement 2_excluded study info.xlsx
- ._Supplements
- ._Supplement_update.pdf
- Supplement 2_excluded study info.xlsx
- Supplement_update.pdf
