# Supplementary material for: Improving Intensive End-of-Life Care for Infants and Children: A Scoping Review of Intervention Elements
Source: Children (Basel). 2025 Nov 3;12(11):1485. doi: 10.3390/children12111485 (PMC12651015; doi:10.3390/children12111485)
Supplement: Supplementary file 1 [file children-12-01485-s001.zip › Supplement 2_excluded study info.xlsx]

## Sheet: Sheet 1 - review_398521_exclude
review_398521_excluded_csv_20251022102734
Title	Authors	Abstract	Published Year	Published Month	Journal	Volume	Issue	Pages	Accession Number	DOI	Ref	Covidence #	Study	Notes	Tags
Early Palliative Care Involvement for Children with Cancer	Mahmood, L.; Dozier, A.; Casey, D.; Dolan, J.; Korones, D.		2015	Feb	Journal of Pain and Symptom Management	49	2	439-440	WOS:000348478200221	10.1016/j.jpainsymman.2014.11.242		#74	Mahmood 2015	Exclusion reason: Wrong study design; Elizabeth Broden (2024-06-21 05:09:15)(Select): conf abstract; Vermetha Polite (Library Team) (2024-05-22 06:17:17)(Select): Requested through ILL TN 2156180; Elizabeth Broden (2024-05-03 05:03:41)(Screen): Original Research Background Although the overall survival of children with cancer exceeds 80%, these children experience significant physical, emotional,…	Interlibrary Loan
Feasibility of Early Palliative Care Consultation for Children With High-Risk Malignancies	Mahmood, L. A.; Casey, D.; Dolan, J. G.; Dozier, A. M.; Korones, D. N.	Background. Children with cancer suffer significant morbidity throughout therapy and often face an uncertain prognosis. Because palliative care teams can provide an additional layer of support with symptom management and communication, we conducted a prospective study assessing the feasibility of early palliative care consultation for children with high-risk malignancies. Procedure. This study wa…	2016	Aug	Pediatric Blood & Cancer	63	8	1419-1422	WOS:000380108600015	10.1002/pbc.26024		#75	Mahmood 2016	Exclusion reason: Wrong setting; Sarah Wawrzynski (2024-06-18 03:14:35)(Select): not ICU;
Hypnosis, a potential tool for support the sick child and his family throughout the illness, including palliative care period	Marini, J.; Faymonville, M. E.; Chantrain, C. F.	The use of hypnosis has progressively increased in medicine. In pediatric oncology, its efficacy has been reported for the management of anxiety and pain related to diseases, treatments or invasive procedures. Hypnosis and self-hypnosis improve also the comfort and the wellness of sick children and their families. Hypnosis is centered on the personal experience of the patient and on its physical …	2019	Sep-Oct	Medecine Palliative	18	4-5	217-220	WOS:000488984900015	10.1016/j.medpal.2019.04.011		#185	Marini 2019	Exclusion reason: unable to translate; Elizabeth Broden (2024-07-09 07:31:47)(Select): not able to do with Google translate due to old pdf; Elizabeth Broden (2024-06-21 05:07:24)(Select): needs translation; Vermetha Polite (Library Team) (2024-05-29 05:58:30)(Select): Requested through ILL TN 2157791;	Interlibrary Loan
Bereavement photographs as family photographs: Findings from a phenomenological study on family experience with neonatal end-of-life photography	Martel, S.	There has been little communication studies research into the neonatal end-of-life photography offered to families experiencing the death of a newborn in hospital settings. To contribute insight into how families experience this photography, a phenomenological study was conducted with parents (n = 10) who had photos taken around the death of their newborns within a Canadian neonatal intensive car…	2017	Sep	Communications-European Journal of Communication Research	42	3	309-326	WOS:000414659800003	10.1515/commun-2017-0036		#206	Martel 2017	Exclusion reason: Wrong study design; Elizabeth Broden (2024-06-21 04:57:05)(Select): intro situates photography as standard of care, so no practice change;
Nurses' Experiences of End-of-life Photography in NICU Bereavement Support	Martel, S.; Ives-Baine, L.	PURPOSE: To qualitatively explore neonatal intensive care nurses' experiences with end-of-life photography as part of their bereavement support work with families. DESIGN AND METHODS: An Interpretive Phenomenological Analysis with data collected through a focus group (n=6) and one semi-structured interview (n=1) with neonatal nurses from a Level 3/4 NICU in a Canadian pediatric hospital. RESULT(S…	2018		Journal of Pediatric Nursing	42		e38-e44	625859719	https://dx.doi.org/10.1016/j.pedn.2018.05.011		#207	Martel 2018	Exclusion reason: Wrong study design; Elizabeth Broden (2024-06-06 03:10:29)(Select): EOL photography already part of standard of care, not a practice CHANGE;
The Benefits of a Nurse-Driven, Patient- and Family-Centered Pediatric Palliative Care Program	Mastro, K. A.; Johnson, J. E.; McElvery, N.; Preuster, C.	This article describes the program and outcomes of a nurse driven, patient- and family-centered pediatric advanced comprehensive care team (PACCT) palliative program. This care delivery model improved patient outcomes by providing care across the healthcare continuum for pediatric patients. Since the inception of PACCT, no child has died on a ventilator in the pediatric ICU associated with end-of…	2015		The Journal of nursing administration	45	9	423-428	606782795	https://dx.doi.org/10.1097/NNA.0000000000000227		#254	Mastro 2015	Exclusion reason: Wrong setting; Na Ouyang (2024-06-06 22:22:22)(Select): The settings were inpatient and home. Not sure about the percentage of ICU. I excluded this one. ;
Supporting staff caring for PICU patients at end of life: Implementing defusing sessions	McCarthy, R.; Camenzuli, V.; Wilkinson, S.; Dart, L.; Wollschlaeger-Fischer, L.	Background and aims: Of approximately 1100 admissions to our PICU per year, on average 25 children die. Despite low numbers, when discussing workplace stressors, ICU nurses identified these experiences as the most distressing. Moreover such distress is cumulative; thus, the issue becomes significant despite relatively low numbers of deaths experienced. Staff rarely get an arranged opportunity to …	2014		Pediatric Critical Care Medicine	15	4 SUPPL. 1	210	71626767	https://dx.doi.org/10.1097/01.pcc.0000449675.94000.96		#330	McCarthy 2014	Exclusion reason: Wrong study design;
IMPROVING COMFORT WITH EMOTIONAL DEBRIEFING IN THE PEDIATRIC INTENSIVE CARE UNIT	McCluney, L.; Stewart, C.; Alexander, R.; Suttle, M.	INTRODUCTION: Emotional debriefing is a suggested strategy to improve provider wellness in the pediatric intensive care unit (PICU). Previous research found that PICU providers are aware of the benefits of debriefing and their importance; however, most lack the formal training to lead these sessions. We designed an educational intervention to improve PICU provider knowledge and comfort facilitati…	2023		Critical Care Medicine	51	1 Supplement	424	640006534	https://dx.doi.org/10.1097/01.ccm.0000909180.66963.4c		#339	McCluney 2023	Exclusion reason: abstract;
Code team members' perception of family presence during cardiopulmonary resuscitation at an academic medical center	McCoy, J.; Bell, G.; Hausman, K.; Joiner, J.; Magarelli, K.; Mahoney, K.; Maldanado, L.; Keefe Marqoux, K.; Mastro, K.; A, M. Milloria; Tamburri, L.; Tortajada, D.; Kathleen, Z.	INTRO: Despite increased acceptance, barriers remain for family presence during cardiopulmonary resuscitation (CPR). Few have focused on the entire code response team. Our objective was to determine the perceived role of family presence, its benefit to patients and/or the code team, and barriers to implementation. We hypothesized that perceptions of family presence would vary by team member role.…	2013		Circulation	128	22 SUPPL. 1		71340994			#350	McCoy 2013	Exclusion reason: Wrong study design; Vermetha Polite (Library Team) (2024-05-29 06:02:04)(Select): Requested through ILL TN 2157796;	Interlibrary Loan
Regional adaptation of the education in palliative and end-of-life Care Pediatrics (EPEC-Pediatrics) curriculum in Eurasia	McNeil, M. J.; Ehrlich, B.; Yakimkova, T.; Wang, H. Q.; Mishkova, V.; Bezler, Z.; Kumirova, E.; Madni, A.; Movsisyan, N.; Williams, K.; Baizakova, B.; Borisevich, M.; Chatman, G.; Erimbetova, I.; Quintero, X. G.; Golban, R.; Kirby, B.; Nunez, P.; Ranadive, R.; Sakhar, N.; Sonnenfelt, J.; Volkova, A.; Moreira, D.; Friedrichsdorf, S. J.; Wolfe, J.; Remke, S.; Hauser, J.; Devidas, M.; Baker, J. N.; …	Background Pediatric palliative care (PPC) is a priority to improve pediatric hematology oncology (PHO) care in Eurasia. However, there are limited regional opportunities for PPC education. We describe the adaptation and implementation of a bilingual end-user Education in Palliative and End-of-Life Care (EPEC)-Pediatrics course for PHO clinicians in Eurasia. Methods Due to COVID-19, this course w…	2023	Feb	Cancer Medicine	12	3	3657-3669	WOS:000850816500001	10.1002/cam4.5213		#417	McNeil 2023	Exclusion reason: Wrong setting; Sarah Wawrzynski (2024-06-05 00:42:39)(Select): no report of % ICU;
Feasibility study of physician-parent follow-up meetings after a child's death in the pediatric intensive care unit (PICU)	Meert, K.; Eggly, S.	Introduction: To improve end-of-life care, the Collaborative Pediatric Critical Care Research Network (CPCCRN) developed a framework for conducting physician- parent follow-up meetings after a child's death in the PICU. The framework includes addressing parents' questions, providing emotional support and eliciting and responding to feedback. Hypothesis: We hypothesized that implementation of the …	2012		Critical Care Medicine	40	12 SUPPL. 1	219	71066010	https://dx.doi.org/10.1097/01.ccm.0000425605.04623.4b		#441	Meert 2012	Exclusion reason: Wrong study design; Sarah Wawrzynski (2024-06-15 03:44:21)(Select): abstract;
Challenges in establishing optimal pediatric palliative care at the university hospital in Slovenia	Meglic, J.; Lisec, A.; Lepej, D.; Loboda, T.; Bertok, S.; Musek, P. L.; Hausmeister, I. K.; Ostir, M.; Ponjevic, T.; Meglic, A.	The integration of pediatric palliative care (PPC) should become a standard of care for all children with life-limiting and life-threatening illnesses. There are many barriers and misperceptions in pediatrics which hinder the early implementation of PPC. The aim of the study was to design starting points for the establishment of accessible PPC with early involvement of patients in a tertiary-leve…	2023	Mar	European Journal of Pediatrics	182	3	1393-1401	WOS:000921252000002	10.1007/s00431-023-04806-7		#453	Meglic 2023	Exclusion reason: Wrong setting;
Pediatric Palliative Transport in Critically Ill Children: A Single Center's Experience and Parents' Perspectives	Menon, A. P.; Mok, Y. H.; Loh, L. E.; Lee, J. H.	The transfer of critically ill children from intensive care units (ICUs) to their homes for palliation is seldom described. We report our 10-year pediatric palliative transport experience and conducted a survey to gain parents' perspectives of their child's transport experience. Over the study period, eight patients were transported from our pediatric ICU to their homes or hospice facilities. The…	2020		Journal of Pediatric Intensive Care	9	2	99-105	631671970	https://dx.doi.org/10.1055/s-0039-3401009		#496	Menon 2020	Exclusion reason: Wrong setting;
Sustained-release oral morphine versus transdermal fentanyl and oral methadone in cancer pain management	Mercadante, S.; Porzio, G.; Ferrera, P.; Fulfaro, F.; Aielli, F.; Verna, L.; Villari, P.; Ficorella, C.; Gebbia, V.; Riina, S.; et al.,	PURPOSE: The aim of this study was to compare the analgesic and adverse effects, doses, as well as cost of opioid drugs, supportive drug therapy and other analgesic drugs in patients treated with oral sustained‐release morphine, transdermal fentanyl, and oral methadone. PATIENTS AND METHODS: One hundred and eight cancer patients, no longer responsive to opioids for moderate pain, were selected to…	2008		European journal of pain (London, England)	12	8	1040‐1046	CN-00647893	10.1016/j.ejpain.2008.01.013		#507	Mercadante 2008	Exclusion reason: Wrong patient population;
Cancer pain control and palliative care in pediatric patients	Mess, E.; Lisowska, A.; Jonak, K.; Twardak, I.; Mankowska, M.; Chybicki, M.		2008	Jun	Psycho-Oncology	17		S253-S254	WOS:000257874200486			#525	Mess 2008	Exclusion reason: Wrong study design; Vermetha Polite (Library Team) (2024-05-29 06:04:45)(Select): Requested through ILL TN 2157797;	Interlibrary Loan
Palliative Care Guidelines for Physicians and Nurses Caring for Children and Their Families in the Pediatric Intensive Care Units: A Participatory Action Research Study	Mesukko, J.; Turale, S.; Jintrawet, U.; Niyomkar, S.	Pediatric palliative care in intensive care units entails challenging tasks for healthcare professionals, and distressing times for parents and families of children around the world. It is vital that care is of the highest quality and is focused on the needs of the child and family members. Guidelines for such care were urgently needed in Thailand for physicians and nurses caring for the children…	2020	Apr-Jun	Pacific Rim International Journal of Nursing Research	24	2	202-218	WOS:000520030800005			#533	Mesukko 2020	Exclusion reason: Wrong study design; Elizabeth Broden (2024-06-04 03:32:21)(Select): describes the development of but does not evaluate the guidelines. ;
What would you do if this were your child?: Practitioners' responses during enacted conversations in the United States	Meyer, E. C.; Lamiani, G.; Foer, M. R.; Truog, R. D.	OBJECTIVE:: To explore how practitioners in the United States respond to the question "What would you do if this were your child?" during realistic enactments with professional actors. DESIGN:: Descriptive study of realistic pediatric critical care enactments. SETTING:: Pediatric critical care. SUBJECTS:: Interprofessional practitioners who enrolled in the Program to Enhance Relational and Commun…	2012		Pediatric Critical Care Medicine	13	6	e372-e376	52241614	https://dx.doi.org/10.1097/PCC.0b013e31825b84e2		#543	Meyer 2012	Exclusion reason: Wrong intervention; Sarah Wawrzynski (2024-06-27 00:15:32)(Select): very interesting, but not EOL, would likely be great background or discussion material;
Pediatric intensive care unit family conferences: One mode of communication for discussing end-of-life care decisions	Michelson, K. N.; Emanuel, L.; Carter, A.; Brinkman, P.; Clayman, M. L.; Frader, J.	Objective: To examine clinicians' and parents' reflections on pediatric intensive care unit family conferences in the context of discussion about end-of-life care decisionmaking. Design(s): Retrospective qualitative study. Setting(s): A university-based hospital. PARTICIPANTS:: Eighteen parents of children who died in the pediatric intensive care unit and 48 pediatric intensive care unit clinicia…	2011		Pediatric Critical Care Medicine	12	6	e336-e343	51366032	https://dx.doi.org/10.1097/PCC.0b013e3182192a98		#559	Michelson 2011	Exclusion reason: Wrong study design;
End-of-life care decisions in the PICU: Roles professionals play	Michelson, K. N.; Patel, R.; Haber-Barker, N.; Emanuel, L.; Frader, J.	OBJECTIVE:: Describe the roles and respective responsibilities of PICU healthcare professionals in end-of-life care decisions faced by PICU parents. DESIGN:: Retrospective qualitative study. SETTING:: University-based tertiary care children's hospital. PARTICIPANTS:: Eighteen parents of children who died in the pediatric ICU and 48 PICU healthcare professionals (physicians, nurses, social workers…	2013		Pediatric Critical Care Medicine	14	1	e34-e44	52358161	https://dx.doi.org/10.1097/PCC.0b013e31826e7408		#562	Michelson 2013	Exclusion reason: Wrong study design;
A new model to improve communication training for pediatric ICU fellows	Miller, E.; Frizzola, M.; Hayman, J.; Levy, C.	Program Goals: Simulation training or role playing has been shown to improve learning for physician trainees and has been used to teach and develop communication skills. Studies of one-time communication training for pediatric sub-specialty fellows show short-term improvement compared with self-directed reading; however, three-month follow-up shows nearly complete attrition of skills learned. The…	2018		Pediatrics	141	1		630252683	https://dx.doi.org/10.1542/peds.141.1-MeetingAbstract.373		#589	Miller 2018	Exclusion reason: Wrong study design; Sarah Wawrzynski (2024-06-27 00:28:30)(Select): abstract;
Developing a perinatal memory-making program at a children's hospital	Miller, Lynne H.; Lindley, Lisa C.; Mixer, Sandra J.; Fornehed, Mary Lou; Niederhauser, Victoria P.	Most pregnancies are a time of joy and anticipation, but unfortunately there are families who instead suffer one of life's most difficult events: a perinatal loss. Although grief processes have some common aspects, grief over a child can be especially intense, and those grieving such a loss have unique needs. One of the things that nurses can do to assist families in these situations is to assist…	2014		MCN: The American Journal of Maternal/Child Nursing	39	2	102-106				#593	Miller 2014	Exclusion reason: Wrong study design; Elizabeth Broden (2024-06-07 23:50:10)(Select): evaluation of intervention not reported, only implementation considerations;
Clinicians' rankings of most important considerations in pediatric end-of-life decision making (413-A)	Morrison, W.; Hexem, K.; Feudtner, C.	Objectives: 1. Recognize ethical and values considerations that may be considered important in pediatric end-of-life care. 2. Discuss various factors clinicians may value at the bedside when conflicts arise between families and the healthcare team in pediatric end-of-life care. 3. Discuss that empirical data from this survey of clinicians support the primacy of the best interests standard in pedi…	2011		Journal of Pain and Symptom Management	41	1	230	70382514	https://dx.doi.org/10.1016/j.jpainsymman.2010.10.111		#783	Morrison 2011	Exclusion reason: Wrong study design;
Changing the culture around end-of-life care in the trauma intensive care unit	Mosenthal, A. C.; Murphy, P. A.; Barker, L. K.; Lavery, R.; Retano, A.; Livingston, D. H.	BACKGROUND: Ten percent to 20% of trauma patients admitted to the intensive care unit (ICU) will die from their injuries. Providing appropriate end-of-life care in this setting is difficult and often late in the patients' course. Patients are young, prognosis uncertain, and conflict common around goals of care. We hypothesized that early, structured communication in the trauma ICU would improve e…	2008		Journal of trauma	64	6	1587-1593	105784961. Language: English. Entry Date: 20080808. Revision Date: 20200708. Publication Type: Journal Article	10.1097/ta.0b013e318174f112		#802	Mosenthal 2008	Exclusion reason: Wrong patient population; Na Ouyang (2024-06-14 00:28:37)(Select): patient's age range is 39-47. exclude; Elizabeth Broden (2024-04-19 23:44:30)(Screen): unclear if PICU - keep for now;
The Impact of Meaning Making Intervention on Family of Pediatric Palliative Patients	Muhamad, N. S.; Perumal, A.	Background/aims: Palliative care is a holistic approach for patients with life limiting illnesses and aims to alleviate suffering using a Bio Psycho Social Spiritual approach. Frankl (1985, 1986) concluded that the will to meaning and self-transcendence are essential for survival and healing. Suffering without meaning will lead to despair and depression. Meaning makes suffering more bearable. Mea…	2023		Palliative Medicine	37	1 Supplement	172	641783784	https://dx.doi.org/10.1177/02692163231172891		#846	Muhamad 2023	Exclusion reason: Wrong study design;
Caring for Pediatric Patients' Families at the Child's End of Life	Mullen, J. E.; Reynolds, M. R.; Larson, J. S.	Nurses play an important role in supporting families who are faced with the critical illness and death of their child. Grieving families desire compassionate, sensitive care that respects their wishes and meets their needs. Families often wish to continue relationships and maintain lasting connections with hospital staff following their child's death. A structured bereavement program that support…	2015	Dec	Critical Care Nurse	35	6	46-55	WOS:000365604800007	10.4037/ccn2015614		#853	Mullen 2015	Exclusion reason: Wrong study design; Elizabeth Broden (2024-06-04 02:00:00)(Select): does not formally evaluate intervention;
A MANAGED AND SUPPORTED TELEHEALTH NETWORK DELIVERS EQUITABLE, HIGH QUALITY END OF LIFE CARE TO CHILDREN DYING OF CANCER, ACROSS THE NATION, IRRESPECTIVE OF GEOGRAPHY	Murphy, D.; Miller, J.; Bishop, H.; Brougham, M.		2015	Nov	Pediatric Blood & Cancer	62		S386-S386	WOS:000361247201443			#872	Murphy 2015	Exclusion reason: Wrong study design; Sarah Wawrzynski (2024-06-27 00:05:00)(Select): abstract; Vermetha Polite (Library Team) (2024-05-23 02:52:22)(Select): Requested through ILL TN 2156410 ;	Interlibrary Loan
Narrative E-Writing Intervention (NeW-I) for Parents of Children With Chronic Life-Threatening Illness	Nct,	Background: Conventional grief support interventions for parents whose children are suffering from a chronic life‐threatening illness often begin only after the child's death. Despite robust evidence which shows that pre‐loss interventions that enhance death preparedness can alleviate psychological distress and prevent adverse grief outcomes among family caregivers of dying patients, there is no …	2018		https://clinicaltrials.gov/show/NCT03684382				CN-01663599			#1000	Nct 2018	Exclusion reason: Wrong study design; Sarah Wawrzynski (2024-06-12 00:23:38)(Select): Study in progress; Vermetha Polite (Library Team) (2024-05-30 02:40:19)(Select): The URL has been provided: https://clinicaltrials.gov/show/NCT03684382;	Needs attention; Ongoing study
The Impact of Advance Directives on End-of-Life Care for Adolescents and Young Adults Undergoing Hematopoietic Stem Cell Transplant	Needle, J.; Smith, A. R.	Background: Little is known about the role of advance directives (AD) in end-of-life (EOL) care for adolescents and young adults (AYA) undergoing hematopoietic stem cell transplant (HSCT). Objective(s): The study objective was to describe the frequency, type, and influence of AD on the use of life-sustaining treatment (LST) in AYA patients undergoing HSCT. Method(s): We performed a retrospective …	2016		Journal of Palliative Medicine	19	3	300-305	608824931	https://dx.doi.org/10.1089/jpm.2015.0327		#1042	Needle 2016	Exclusion reason: Wrong study design; Elizabeth Broden (2024-05-02 02:57:22)(Screen): could think of the AD as an intervention (though evaluation is retrospective so IDK, giving it a maybe);
Effect of the Family-Centered Advance Care Planning for Teens with Cancer Intervention on Sustainability of Congruence About End-of-Life Treatment Preferences A Randomized Clinical Trial	Needle, J. S.; Friebert, S.; Thompkins, J. D.; Grossoehme, D. H.; Baker, J. N.; Jiang, J. J.; Wang, J. C.; Lyon, M. E.	IMPORTANCE The effect of pediatric advance care planning (pACP) on the sustainability of end-of-life treatment preference congruence between adolescents with cancer and their families has not been examined. OBJECTIVE To evaluate the longitudinal efficacy of the Family-Centered Advance Care Planning for Teens with Cancer (FACE-TC) intervention to sustain adolescent-family congruence about end-of-l…	2022	Jul	Jama Network Open	5	7	15	WOS:000825557700001	10.1001/jamanetworkopen.2022.20696		#1045	Needle 2022	Exclusion reason: Wrong intervention;
Designing and implementing a debriefing tool to reduce compassion fatigue and burnout in the PICU	Nerovich, C.; Thime, K.; Manzardo, J.; Derrington, S.	Learning Objectives: Burnout and compassion fatigue are common in critical care, impacting patient care and satisfaction. We aimed to measure this phenomenon in our Pediatric Intensive Care Unit (PICU) and to develop a debriefing process to reduce compassion fatigue and burnout in staff. Method(s): A pediatric intensivist, chaplain, staff nurse and nurse manager with 55 combined years of experien…	2016		Critical Care Medicine	44	12 Supplement 1	392	613521562	https://dx.doi.org/10.1097/01.ccm.0000509941.72447.f3		#1067	Nerovich 2016	Exclusion reason: Wrong study design; Sarah Wawrzynski (2024-06-18 03:24:12)(Select): abstract;
The Impact of Provider Education on Pediatric Palliative Care Referral	Newton, K.; Sebbens, D.	INTRODUCTION: Palliative care can significantly benefit children managing a life-limiting illness; unfortunately, services are still generally reserved for end of life. The aim of this project was to demonstrate how established guidelines and provider education could impact referrals. METHOD(S): Educational sessions outlining national referral recommendations were offered to providers in the neon…	2020		Journal of pediatric health care : official publication of National Association of Pediatric Nurse Associates & Practitioners	34	2	99-108	629540285	https://dx.doi.org/10.1016/j.pedhc.2019.07.007		#1092	Newton 2020	Exclusion reason: Wrong intervention; Elizabeth Broden (2024-05-30 00:53:45)(Select): focused on PC referral practices, not necessarily EOL;
The use of transdermal fentanyl in pediatric oncology palliative care	Noyes, M.; Irving, H.	Transdermal fentanyl offers a noninvasive approach to the management of patients with opioid dependent and stable, chronic cancer pain. The transdermal delivery system offers distinct advantages where oral administration of opioids is difficult as a consequence of progressive disease and in patients whose compliance with oral medications is poor. Thirteen patients ranging in age from three years …	2001		American journal of hospice & palliative care	18	6	411‐416	CN-00375506	10.1177/104990910101800612		#1202	Noyes 2001	Exclusion reason: Wrong intervention;
The End of life care tab: A Quality improvement intervention	O'Brien, J.; Welch, M.; Neyman, M. A.; Levy, C.; Dickerman, M.	Background: Two sentinel cases prompted an evaluation of our EOL care practice for children in our pediatric intensive care unit. Lack of clear guidelines for end of life care in the PICU and physician variability in practice resulted in communication breakdowns triggering significant moral distress amongst PICU staff. Problem Analysis: A more detailed evaluation of the problem was performed usin…	2020		Pediatrics	146	1	228	633624111	https://dx.doi.org/10.1542/peds.146.1_MeetingAbstract.228		#1220	O'Brien 2020	Exclusion reason: Wrong study design; Sarah Wawrzynski (2024-06-05 00:34:42)(Select): abstract;
A Multimodal Mindfulness Training to Address Mental Health Symptoms in Providers Who Care for and Interact With Children in Relation to End-of-Life Care	O'Mahony, S.; Gerhart, J.; Abrams, I.; Greene, M.; McFadden, R.; Tamizuddin, S.; Levy, M. M.	AIM: Medical providers may face unique emotional challenges when confronted with the suffering of chronically ill, dying, and bereaved children. This study assessed the preliminary outcomes of participation in a group-based multimodal mindfulness training pilot designed to reduce symptoms of burnout and mental health symptoms in providers who interact with children in the context of end-of-life c…	2017		The American journal of hospice & palliative care	34	9	838-843	622729090	https://dx.doi.org/10.1177/1049909116660688		#1242	O'Mahony 2017	Exclusion reason: Wrong setting; Na Ouyang (2024-05-31 22:28:03)(Select): not sure how many participants were from ICUs;
The role of the burns service ethicist; evidence based ethical decision making, end-of-life care, research and training	Philp, Iii B. M.; Richardson, T.; Alfeky, H.; Kilbey, M.; Fenton, D.; Dziewulski, P.; Doran, K.	Introduction: The creation of a new burns service ethics department within St. Andrew's Burn Centre has allowed the more formal discussion and development of the application of ethical principles to relevant aspects of burn care, particularly end-of-life care, evidence based ethical decision making, consent, research and teaching & training. Method(s): A new Ethics department has been established…	2016		Journal of Burn Care and Research	37	SUPPL. 1	S188	72281660			#1679	Philp 2016	Exclusion reason: Wrong study design;
End-of-life care for neonates and infants: The experience and effects of a palliative care consultation service	Pierucci, R. L.; Kirby, R. S.; Leuthner, S. R.	Objective. Neonates and infants have the highest death rate in the pediatric population, yet there is a paucity of data about their end-of-life care and whether a palliative care service can have an impact on that care. The objective of this study was to describe end-of-life care for infants, including analysis of palliative care consultations conducted in this population. We hypothesized that th…	2001		Pediatrics	108	3	653-660	32786594	https://dx.doi.org/10.1542/peds.108.3.653		#1699	Pierucci 2001	Exclusion reason: Wrong study design;
Nighttime intensivist staffing and the timing of death among ICU decedents: A retrospective cohort study	Reineck, L. A.; Wallace, D. J.; Barnato, A. E.; Kahn, J. M.	Introduction: Intensive care units (ICUs) are increasingly adopting 24-hour intensivist physician staffing. Although nighttime intensivist staffing does not consistently reduce mortality, it may affect other outcomes such as the quality of end-of-life care. Method(s): We conducted a retrospective cohort study of ICU decedents using the 2009-2010 Acute Physiology and Chronic Health Evaluation clin…	2013		Critical Care	17	5	R216	52802777	https://dx.doi.org/10.1186/cc13033		#2090	Reineck 2013	Exclusion reason: Wrong patient population;
INSTRUMENTO ASSISTENCIAL DE ENFERMAGEM EM CUIDADOS PALIATIVOS PARA CENTRO DE TERAPIA INTENSIVA PEDIÁTRICA ONCOLÓGICA	Resende Silva e. Sousa, Amanda Danielle; da Silva, Liliane Faria; Dantas Cavalcanti, Ana Carla; Garcia Bezerra Góes, Fernanda; Montenegro Medeiros Moraes, Juliana Rezende	Objectives: To develop a nursing care instrument to guide the care of children and adolescents with cancer in palliative care in the Pediatric Oncology Intensive Care Center. Methodology: Methodological research, whose scenario was a federal unit specialized in cancer treatment, located in the city of Rio de Janeiro, Brazil. Nursing records were analyzed in the medical records of children and ado…	2019		Enfermagem em Foco	10	7	28-34	143655375. Language: Portuguese. Entry Date: 20200612. Revision Date: 20200612. Publication Type: Journal Article			#2120	ResendeSilvae 2019	Exclusion reason: Wrong study design; Elizabeth Broden (2024-07-10 07:41:17)(Select): i think this is instrument development, not an intervention; Sarah Wawrzynski (2024-06-15 03:43:46)(Select): needs translation;
Family-Centered Care in Pediatric Intensive Care Units	Richards, Claire A.	Background: Parents of children admitted to the ICU can experience long-lasting distress associated with communication problems and parental role disturbance. Family-centered care (FCC) is a partnership approach to care that is proposed to improve outcomes. Palliative care (PC) is a FCC approach that supports quality of life consistent with patient and family values. Purpose: This study examined …	2017		Family-Centered Care in Pediatric Intensive Care Units			1-1	129474635. Language: English. Entry Date: 20180511. Revision Date: 20180511. Publication Type: Doctoral Dissertation			#2173	Richards 2017	Exclusion reason: no intervention; Na Ouyang (2024-06-15 00:52:59)(Select): A dissertation includes a systematic review and a qualitative study. No intervention. ;
The development and audit of our new end-of-life care pathway in the St. Andrew's burns centre	Richardson, T.; Smits, A.; Smailes, S.; Alfeky, H.; Dziewulski, P.; Martin, B.; Philp, Iii B. M.	Introduction: Withdrawal of care or comfort care decisions in burn patients are very important. Such irrevocable decisions can be very challenging for staff, relatives, friends and others involved. The introduction of our new EOL care-pathway, subsequent audit and questionnaire survey is presented. A literature review and discussion with appropriate agencies (including palliative care, spiritual …	2016		Journal of Burn Care and Research	37	SUPPL. 1	S174	72281632			#2179	Richardson 2016	Exclusion reason: Wrong study design; Elizabeth Broden (2024-04-18 20:36:40)(Screen): Think this may be an abstract but not sure;
Care of the Bereaved Mother	Rocio Guzman, Ivonne	Purpose: Caring for the bereaved mother can be a challenging undertaking for healthcare professionals who unless have suffered a similar loss, can find it difficult to relate with bereaved parents. The purpose of this DNP project is to research grief and bereavement to better understand the parental bereavement experience and to develop an education lesson for MBU nurses caring for bereaved patie…	2018		Care Of The Bereaved Mother			1-1	131798959. Language: English. Entry Date: 20180920. Revision Date: 20180920. Publication Type: Doctoral Dissertation			#2267	RocioGuzman 2018	Exclusion reason: Wrong study design; Elizabeth Broden (2024-06-07 23:32:08)(Select): thesis;
[End-of-life care in pediatrics: much more than a fight against entropy]	Rotta, Alexandre Tellechea		2005		Cuidados no final da vida em pediatria: muito mais que uma luta contra a entropia.	81	2	93-5				#2373	Rotta 2005	Exclusion reason: Wrong study design;
Implementing a nurse-led paediatric palliative care service	Sadler, K.; Nancarrow, L.; Alyami, H. H.; Abudari, G.	Background: Children with life-limiting illnesses are living longer. They have complex care needs and require specialised knowledge and skills, yet paediatric palliative care is still at its infancy in most settings worldwide. Aims: To describe the process of implementing a nurse-led paediatric palliative care programme in a large tertiary hospital in Saudi Arabia. Methods: The steps that led to …	2022	Feb	International Journal of Palliative Nursing	28	2	60-70	WOS:000786535100003	10.12968/ijpn.2022.28.2.60		#2474	Sadler 2022	Exclusion reason: Wrong setting; Na Ouyang (2024-06-22 01:04:17)(Select): not picu;
An end-of-life order set is associated with improved pain control and decreased artificial nutrition use for terminally ill pediatric hematology-oncology patients at a tertiary cancer center	Schiff, D.; Medzihradsky, O.; Fisher, E. S.; Auger, J. A.	Objectives 1. Objectively measure comfort at end-of-life. 2. Be familiar with interventions to manage endof- life symptoms. 3. Describe the benefits of use of an end-of-life order set. Background. In 2006, Rady Children's Hospital San Diego (RCHSD) implemented a pediatric end of life order set (PEOLOS) to optimize end of life (EOL) symptom control for terminally ill hospitalized pediatric hematol…	2012		Journal of Pain and Symptom Management	43	2	438-439	70647583	https://dx.doi.org/10.1016/j.jpainsymman.2011.12.210		#2661	Schiff 2012	Exclusion reason: Wrong study design; Elizabeth Broden (2024-06-22 00:06:59)(Select): conf abstract;
Discussing death: a curriculum to empower residents	Schultz, K. J.; Turnbull, J.; Crook, T.; Hunter, R.	One of the challenges physicians face is to deliver end of life (EOL) news, and yet surveys of pediatric residents show not only minimal training in EOL discussions, but also little natural improvement in skills over time. Parents also note frustration, with up to 75% reporting a negative experience, citing resident inexperience and discomfort as contributing factors. This study aims to introduce…	2018		Academic Pediatrics	18	5	e21‐e22	CN-01732825			#2735	Schultz 2018	Exclusion reason: Wrong study design;	wrong population (adult, oncology, non-ICU, etc.)
Initiating end-of-life decisions with parents of infants receiving neonatal intensive care	Shaw, Chloe; Connabeer, Kathrina; Drew, Paul; Gallagher, Katie; Aladangady, Narendra; Marlow, Neil	Objective: To investigate whether parent-initiated or doctor-initiated decisions about limiting life-sustaining treatment (LST) in neonatal care has consequences for how possible courses of action are presented.Method: Formal conversations (n = 27) between doctors and parents of critically ill babies from two level 3 neonatal intensive care units were audio or video recorded. Sequences of talk wh…	2020		Patient Education & Counseling	103	7	1351-1357	143618145. Language: English. Entry Date: 20210618. Revision Date: 20210917. Publication Type: Journal Article	10.1016/j.pec.2020.02.013		#2900	Shaw 2020	Exclusion reason: Wrong study design;
Pccm fellows' palliative care knowledge and attitudes surrounding a pilot educational initiative	Short, S. R.; Poynter-Wong, S.; Flint, H.	Learning Objectives: The importance of Palliative and End of Life Care (PC, EOL) for children in the PICU with life-limiting, chronic conditions is increasingly recognized (1). Robust PC improves outcomes by symptom score, cost, and length of life (2-4). Pediatric Critical Care fellows (PCCF) report deficiencies in PC education and knowledge (5-7). This study measured PC knowledge, attitudes, and…	2018		Critical Care Medicine	46	Supplement 1	182	620079601	https://dx.doi.org/10.1097/01.ccm.0000528417.25863.42		#2958	Short 2018	Exclusion reason: Wrong study design; Vermetha Polite (Library Team) (2024-05-29 03:05:00)(Select): Requested through ILL 2157712;	Interlibrary Loan
Talking to families when death becomes a likely outcome - a pilot simulation programme to improve end of life conversations during and around PICU admission	Sidgwick, P.; Du Pre, P.; Kerr-Elliot, T.; Downie, J.; Skellett, S.	End of life conversations form the basis of many complex communication scenarios in paediatric intensive care (PICU). These conversations are often initiated late in the disease process. There is evidence that many clinicians shy away from the subject matter for a wide variety of reasons A multidisciplinary, one-day pilot simulation course to address this unmet need was designed by the PICU and p…	2018		Archives of Disease in Childhood	103	Supplement 2	A7-A8	625955000	https://dx.doi.org/10.1136/goshabs.17		#2992	Sidgwick 2018	Exclusion reason: Wrong study design;
Talking to families when death becomes a likely outcome-a pilot simulation programme to improve end of life conversations during and around PICU admission	Sidgwick, P.; Du Pre, P.; Skellett, S.	Aims & Objectives: End of life conversations form the basis of many complex communication scenarios in paediatric intensive care (PICU). These conversations are sometimes initiated late in the disease process. Anecdotal evidence is that many clinicians shy away from the subject matter for a wide variety of reasons. A multidisciplinary, one-day pilot simulation course to address this unmet need wa…	2018		Pediatric Critical Care Medicine	19	6 Supplement 1	41	623816288			#2993	Sidgwick 2018	Exclusion reason: Wrong study design;
A three pronged approach to improving advance care planning and end of life decision making for patients with life limiting conditions admitted to picu	Sidgwick, P.; Randle, E.; Petros, A.	Aims & Objectives: To develop three linked projects to enumerate, reflect upon and identify ways to improve the experience of children with life limiting conditions (LLC) admitted to PICU without previous contact with palliative care services or existing advance care plans (ACP). Methods Three projects included local education, regional data collection and contribution to national debate. An ACP …	2018		Pediatric Critical Care Medicine	19	6 Supplement 1	170	623815591			#2996	Sidgwick 2018	Exclusion reason: Wrong study design;
Leveraging Grief: Involving Bereaved Parents in Pediatric Palliative Oncology Program Planning and Development	Spraker-Perlman, H. L.; Aglio, T.; Kaye, E. C.; Levine, D.; Barnett, B.; Carter, K. B.; McNeil, M.; Clark, L.; Baker, J. N.; St Jude Quality Life Steering, Coun	As pediatric palliative care (PPC) became a recognized medical specialty, our developing clinical PPC team longitudinally partnered with bereaved parents to understand the care that their children received as they transitioned towards end of life. Families developed Eight Priorities, shared within, to improve care for children with a poor chance of survival based on their experience of losing a c…	2021	Jun	Children-Basel	8	6	10	WOS:000666679100001	10.3390/children8060472		#3245	Spraker-Perlman 2021	Exclusion reason: Wrong study design;
The Impact of Pediatric Palliative Care Involvement in the Care of Critically Ill Patients without Complex Chronic Conditions	Spraker-Perlman, H. L.; Tam, R. P.; Bardsley, T.; Wilkes, J.; Farley, L.; Moore, D.; Sheetz, J.; Baker, J. N.	Background: The impact of pediatric palliative care (PPC) is well established for children with chronic complex diseases. However, PPC likely also benefits previously healthy children with acute life-threatening conditions. Objective(s): To determine the incidence and impact of PPC for previously healthy patients who died in a pediatric hospital. Design(s): Retrospective chart review of all pedia…	2019		Journal of Palliative Medicine	22	5	553-556	627647207	https://dx.doi.org/10.1089/jpm.2018.0469		#3246	Spraker-Perlman 2019	Exclusion reason: Wrong study design; Na Ouyang (2024-06-06 22:42:16)(Select): not practice change;
Impact of palliative care interventions on health-related quality of life (HRQOL): a secondary analysis of the Promoting Resilience in Stress Management (PRISM) Randomized Controlled Trial (RCT)	Steineck, A.; Bradford, M.; Lau, N.; Scott, S.; Yi-Frazier, J. P.; Rosenberg, A. R.	Background: PRISM, a novel intervention for adolescents and young adults (AYAs), seeks to enhance resilience skills via four inperson sessions. Primary analysis of the RCT in AYAs with cancer showed PRISM improved HRQOL. This secondary analysis aimed to explore changes in HRQOL domains and differences between patient groups. Methods: English‐speaking AYAs (12 ‐ 25 years) were randomized to PRISM …	2018		Journal of clinical oncology	36	34		CN-01915372	10.1200/JCO.2018.36.34_suppl.78		#3310	Steineck 2018	Exclusion reason: abstract;
Quality improvement of the end of life care experience through bereavement calls made by spiritual care	Stilos, K. K.; Ford, B.; Chakraborty, A.	Improving the end of life care experience of people dying in acute care has become a priority for our organization since 2016 with the launch of the "Quality Living and Dying Initiative." This initiative has three distinct foci. The first two areas of focus, advance care planning and standardized comfort measures, are well established while the third focus bereavement program remains in its early…	2022	Jan	Journal of health care chaplaincy	28	1	13-20	WOS:000513965000001	10.1080/08854726.2020.1724460		#3343	Stilos 2022	Exclusion reason: Wrong patient population; Na Ouyang (2024-06-15 01:01:19)(Select): no data shows peds, exclude; Elizabeth Broden (2024-03-26 04:37:19)(Screen): unclear if peds or adults, keep for now;
Dealing with parents facing imminent death of their neonate : introducing palliative care in maternity wards and neonatal intensive care units	Storme, L.; de Mézerac, I.	Following antenatal diagnosis of a lethal disorder, some parents are so overwhelmed by grief that therapeutic abortion is seen as the least traumatic option. However, the impending death and anticipated mourning create a particularly complex emotional situation. When laced with such dramatic circumstances, some parents seek to restore meaning to their parenthood by accompanying their baby through…	2010	Jun	Bulletin De L Academie Nationale De Medecine	194	6	879-889	WOS:000287462300002	10.1016/s0001-4079(19)32248-4		#3357	Storme 2010	Exclusion reason: Wrong study design; Elizabeth Broden (2024-06-26 03:37:33)(Select): needs translation ; Vermetha Polite (Library Team) (2024-05-23 02:37:18)(Select): Requested through ILL TN 2156401;	Interlibrary Loan
Evaluation of a Quality Improvement Intervention to Improve Pediatric Palliative Care Consultation Processes	Stoyell, J. F.; Jordan, M.; Derouin, A.; Thompson, J.; Gall, S.; Jooste, K. R.; Keskinyan, V. S.; Lakis, K. R.; Lee, Y. L. A.; Docherty, S.	Background: A critical aspect of pediatric palliative care consultations is the assessment and documentation of patient and family needs. While these assessments usually include a focus on physical pain, there is less standardization of assessments of other physical symptoms and psychosocial, emotional, or spiritual needs. Aims: To improve the breadth of assessment of psychosocial and emotional n…	2021	Dec	American Journal of Hospice & Palliative Medicine	38	12	1457-1465	WOS:000667924900001	10.1177/10499091211026675		#3359	Stoyell 2021	Exclusion reason: Wrong intervention; Sarah Wawrzynski (2024-06-13 06:29:42)(Select): non icu, not EOL;
Improving communication within multi-disciplinary teams in children with life limiting conditions	Subramanian, G.; Consterdine, K.; Kauffmann, L.	Aims & Objectives: 60% of children admitted to RMCH PICU might benefit from palliative care (previous case review). Co-coordinating and maintaining continuity of care in these children with multi-speciality input is challenging. Weekly Multi disciplinary Team Meeting (MDT) and follow up was introduced in PICU to improve care in this cohort. Methods Weekly MDT meeting (co-located specialist teams,…	2018		Pediatric Critical Care Medicine	19	6 Supplement 1	171	623815662			#3396	Subramanian 2018	Exclusion reason: Wrong study design;
Bereavement follow-up: Listening and learning	Subramanian, G.; Consterdine, K.; Ryan, C.	Aims & Objectives: Providing family focussed care through lessons learned from bereavement follow-up. Methods RMCH is a tertiary PICU in UK with 750 admissions annually. Families of all patients who die in PICU are offered bereavement follow-up at 6-8 weeks. The meeting is attended by the parents, consultant intensivist and a family liaison nurse (recently appointed). As a service improvement pro…	2018		Pediatric Critical Care Medicine	19	6 Supplement 1	171	623815624			#3397	Subramanian 2018	Exclusion reason: Wrong study design;
INTEGRATING BIOETHICS AND NEONATAL PALLIATIVE CARE IN A PANDEMIC: THE SCOPE OF ADVOCACY AND ONLINE COLLABORATION FOR EXCEPTIONAL LIFE-SUSTAINING MEDICAL AND SURGICAL INTERVENTIONS IN A REGIONAL NEONATAL INTENSIVE CARE UNIT	Sullins, V. F.; Dargan, S. K.; Kurihara, C.; Beranek, M. C.; Perugu, S.	Purpose of Study: The regional NICU is an essential healthcare resource for families of newborns with serious life-threatening illnesses. Mechanical ventilation, cardiovascular therapies, therapeutic hypothermia, and neonatal surgeries are common life-sustaining interventions. Our NICU serves an underprivileged population in a resource poor environment and several ethical questions frequently eme…	2023		Journal of Investigative Medicine	71	1	313	641218595	https://dx.doi.org/10.1177/10815589221142328		#3413	Sullins 2023	Exclusion reason: Wrong study design; Sarah Wawrzynski (2024-06-13 06:34:32)(Select): abstract; Elizabeth Broden (2024-05-02 00:51:57)(Screen): its hard for me to tell for sure but this does seem like an article describing a practice change or set of changes - including;
Relaxation and imagery and cognitive-behavioral training reduce pain during cancer treatment: a controlled clinical trial	Syrjala, K. L.; Donaldson, G. W.; Davis, M. W.; Kippes, M. E.; Carr, J. E.	Few controlled clinical trials of psychological interventions for cancer pain relief exist in spite of frequent support for their importance as adjuncts to medical treatment. This study compared oral mucositis pain levels in 4 groups of cancer patients receiving bone marrow transplants (BMT): (1) treatment as usual control, (2) therapist support, (3) relaxation and imagery training, and (4) train…	1995		Pain	63	2	189‐198	CN-00123821	10.1016/0304-3959(95)00039-U		#3478	Syrjala 1995	Exclusion reason: Wrong patient population; Vermetha Polite (Library Team) (2024-05-29 03:09:20)(Select): Requested through ILL 2157718;	Interlibrary Loan
Scale-up and sustainability of a personalized end-of-life care intervention: a longitudinal mixed-methods study	Takaoka, Alyson; Tam, Benjamin; Vanstone, Meredith; Clarke, France J.; Hoad, Neala; Swinton, Marilyn; Toledo, Feli; Boyle, Anne; Woods, Anne; Duan, Erick H.; Heels-Ansdell, Diane; Waugh, Lily; Soth, Mark; Rudkowski, Jill; Alhazzani, Waleed; Perri, Dan; Ligori, Tania; Jaeschke, Roman; Zytaruk, Nicole; Cook, Deborah J.	Background: Scaling-up and sustaining healthcare interventions can be challenging. Our objective was to describe how the 3 Wishes Project (3WP), a personalized end-of-life intervention, was scaled-up and sustained in an intensive care unit (ICU).Methods: In a longitudinal mixed-methods study from January 12,013 - December 31, 2018, dying patients and families were invited to participate if the pr…	2021		BMC Health Services Research	21	1	1-13	149171347. Language: English. Entry Date: 20210312. Revision Date: 20210923. Publication Type: Journal Article. Journal Subset: Biomedical	10.1186/s12913-021-06241-6		#3506	Takaoka 2021	Exclusion reason: Wrong patient population; Na Ouyang (2024-06-15 01:02:15)(Select): not peds; Elizabeth Broden (2024-03-29 06:35:21)(Screen): unclear if peds - include for now ;
Better general paediatric and neonatal palliative care skills: simulation teaching	Taylor, N.; Nair, V.; Grimbley, J.	Objectives To assess the role of simulation to teach 'palliative care' skills to the multidisciplinary team (MDT) within general paediatric and neonatal settings. Methods Five simulation sessions were undertaken. The themes were acute presentation of a patient with a deteriorating life-limiting condition with no advance care plan (ACP) in place and parents not wishing for escalation of treatment;…	2022	2022 Feb	Bmj Supportive & Palliative Care			5	WOS:000750946000001	10.1136/bmjspcare-2021-003389		#3578	Taylor 2022	Exclusion reason: Wrong setting; Elizabeth Broden (2024-06-08 00:15:36)(Select): gen peds and neonatal setting - not ICU;
Usability testing of an electronic pain monitoring system for palliative cancer patients: A think-aloud study	Taylor, S.; Allsop, M. J.; Bennett, M. I.; Bewick, B. M.	Pain experienced by advanced cancer patients is often poorly controlled due to inadequate assessment. We aimed to test an electronic pain monitoring system (PainCheck) with advanced cancer patients and health professionals. In all, 29 participants (13 patients and 16 health professionals (n = 16)) used PainCheck while thinking their thoughts aloud. After the think aloud, both groups were asked ab…	2019	Sep	Health Informatics Journal	25	3	1133-1147	WOS:000492276100049	10.1177/1460458217741754		#3580	Taylor 2019	Exclusion reason: Wrong setting; Sarah Wawrzynski (2024-06-13 06:50:41)(Select): not ICU;
Compassionate Design: Applying Design Thinking Principles to Pediatric End-of-Life Care (FR452)	Thienprayoon, R.; Lane, J.; Grossoehme, D.	Objectives: *Discuss bereaved parent and staff perspectives regarding limitations for end-of-life care for children who die in intensive care units.*Explain the process of co-creation sessions, and identify opportunity concepts for improving end of life care in pediatric intensive care units.*Discuss multiple interventions to improve end-of-life care for children who die in intensive care units a…	2019		Journal of Pain and Symptom Management	57	2	424	2001484689	https://dx.doi.org/10.1016/j.jpainsymman.2018.12.147		#3633	Thienprayoon 2019	Exclusion reason: Wrong study design; Sarah Wawrzynski (2024-06-18 02:45:45)(Select): abstract;
Innovative end of life education to improve patient experience	Thompson, S. E.; South, D.; Washock, M.; Sobolewski, J.	Our institution is fortunate to have few full codes and infrequent DNR cases occurring outside the intensive care unit. As a result of this localized experience, many of our pediatric nurses have not received sufficient training or support to help them feel competent when end of life cases occur. Needs assessments were sent out to our pediatric nurses along with additional staff. The results iden…	2018		Pediatrics	142	1		630752956	https://dx.doi.org/10.1542/peds.142.1_MeetingAbstract.668		#3658	Thompson 2018	Exclusion reason: Wrong study design; Sarah Wawrzynski (2024-06-15 03:41:20)(Select): abstract;
Memory-Making in Neonatal End-of-Life Care	Thornton, R.; Harms, L.; Nicholson, P.	Background: The loss of a child in the first hours or days of life is a profoundly distressing event for parents. Provision of appropriate psycho-social care for bereaved parents is critical. Current perinatal and neonatal palliative care guidelines recommend supporting parents to create memories with their baby. However, little is currently known about the impact of these activities on parents' …	2018		Journal of Pain and Symptom Management	56	6	e76	2001334893	https://dx.doi.org/10.1016/j.jpainsymman.2018.10.281		#3665	Thornton 2018	Exclusion reason: Wrong study design; Elizabeth Broden (2024-06-11 06:34:12)(Select): actually a conference abstract; Elizabeth Broden (2024-06-07 04:51:12)(Select): I dont think this full text is correct - it shows a dissertation;
Creating Evidence: Findings from a Grounded Theory of Memory-Making in Neonatal Bereavement Care in Australia	Thornton, Rebecca; Nicholson, Patricia; Harms, Louise	Perinatal and neonatal palliative care guidelines recommend the provision of photographs and other mementos as an element of care for parents bereaved by neonatal loss. However, little is known about parents' perceptions of such bereavement interventions. This study explored the significance of memory-making for bereaved parents and the impact of memory-making on parents' experience of loss follo…	2020		Journal of Pediatric Nursing	53		29-35	143857645. Language: English. Entry Date: 20200627. Revision Date: 20200627. Publication Type: Journal Article	10.1016/j.pedn.2020.04.006		#3666	Thornton 2020	Exclusion reason: Wrong study design; Elizabeth Broden (2024-06-06 03:42:52)(Select): seems like an evaluation of a ROUTINE practice rather than a practice change;
Feasibility and Acceptability of a Reiki Intervention With Very Young Children Receiving Palliative Care	Thrane, S. E.; Grossoehme, D. H.; Tan, A.; Shaner, V.; Friebert, S.	Background: Very little research has been reported examining nonpharmacological symptom management strategies for very young, hospitalized children receiving palliative care, and none has involved Reiki-a light touch therapy. Objectives: The aim of this study was to determine if completing a Reiki intervention with hospitalized 1- to 5-year-old children with chronic, life-limiting conditions rece…	2021	Nov-Dec	Nursing research	70	6	469-474	WOS:000756628900008	10.1097/nnr.0000000000000540		#3671	Thrane 2021	Exclusion reason: Wrong setting; Elizabeth Broden (2024-05-30 00:58:41)(Select): critically ill excluded;
Reiki Therapy for Very Young Hospitalized Children Receiving Palliative Care	Thrane, S. E.; Williams, E.; Grossoehme, D. H.; Friebert, S.	Background: Approximately half of children receiving palliative care are under age five; however, there are a few studies exploring palliative care interventions for this population. The purpose of this study was to evaluate the effects of Reiki on pain, stress, heart, and respiratory rates, oxygenation, and quality of life (QoL) in hospitalized young children receiving palliative care services. …	2022	Jan-Feb	Journal of Pediatric Hematology-Oncology Nursing	39	1	15-29	WOS:000922733300003	10.1177/27527530211059435		#3674	Thrane 2022	Exclusion reason: Wrong setting; Elizabeth Broden (2024-05-29 04:46:02)(Select): excluded ICU;
Toward interventions to improve end-of-life care in the pediatric intensive care unit	Truog, R. D.; Meyer, E. C.; Burns, J. P.	Although children account for only about 3% of all deaths that occur in the United States each year, these patients and their families have needs that are uniquely different from those of adult patients. To date, however, no research on interventions to improve end-of-life care in the pediatric intensive care unit (PICU) has been performed. This review seeks to facilitate and inform future interv…	2006	Nov	Critical Care Medicine	34	11	S373-S379	WOS:000241737400013	10.1097/01.Ccm.0000237043.70264.87		#3807	Truog 2006	Exclusion reason: Wrong study design;
THE IMPACT OF ADEQUATE SYMPTOM CONTROL AND PALLIATIVE CARE ON LONG-TERM GRIEF IN PARENTS WHO LOST A CHILD TO CANCER	Van der Geest, I.; Darlington, A. S.; Streng, I.; Michiels, E.; Pieters, R.; Van den Heuvel-Eibrink, M.		2013	Sep	Pediatric Blood & Cancer	60		28-28	WOS:000324735500103			#3964	VanderGeest 2013	Exclusion reason: abstract; Sarah Wawrzynski (2024-06-27 00:27:44)(Select): abstract; Elizabeth Broden (2024-05-03 01:31:39)(Screen): unable to find more info;
Aromatherapy massage seems effective in critically ill children: an observational before‐after study	van der Heijden, Marianne J. E.; O'Flaherty, Linda‐Anne; van Rosmalen, Joost; de Vos, Simone; McCulloch, Mignon; van Dijk, Monique	Children treated in a pediatric intensive care unit (PICU) are at risk of distress and pain. This study investigated if aromatherapy massage can reduce children's distress and improve comfort. This observational before‐after study was performed in a 22‐bed PICU in Cape Town, South Africa. The aromatherapy massage consisted of soft massaging using the "M‐technique" and a 1% blend of essential oils…	2022		Paediatric & Neonatal Pain	4	2	61-68	157397969. Language: English. Entry Date: 20220629. Revision Date: 20220629. Publication Type: Journal Article	10.1002/pne2.12073		#3972	vanderHeijden 2022	Exclusion reason: Wrong intervention; Elizabeth Broden (2024-05-29 04:51:36)(Select): had to be deemed "medically stable" to participate - doesn't explicitly state they excluded EOL but I would bet they did;
Compassionate End-of-Life Care: Mixed-Methods Multisite Evaluation of the 3 Wishes Project	Vanstone, Meredith; Neville, Thanh H.; Clarke, France J.; Swinton, Marilyn; Sadik, Marina; Takaoka, Alyson; Smith, Orla; Baker, Andrew J.; LeBlanc, Allana; Foster, Denise; Dhingra, Vinay; Phung, Peter; Xu, Xueqing; Kao, Yuhan; Heels-Ansdell, Diane; Tam, Benjamin; Toledo, Feli; Boyle, Anne; Cook, Deborah J.	Background: The 3 Wishes Project (3WP) is an end-of-life program that aims to honor the dignity of dying patients by creating meaningful patient- and family-centered memories while promoting humanistic interprofessional care.Objective: To determine whether this palliative intervention could be successfully implemented-defined as demonstrating value, transferability, affordability, and sustainabil…	2020		Annals of Internal Medicine	172	1	1-11	141347735. Language: English. Entry Date: 20200415. Revision Date: 20211103. Publication Type: Journal Article. Journal Subset: Biomedical	10.7326/M19-2438		#4003	Vanstone 2020	Exclusion reason: Wrong patient population; Na Ouyang (2024-06-07 23:18:53)(Select): The mean age of the patient was 50-60 - exclude. ; Elizabeth Broden (2024-03-29 06:36:07)(Screen): unclear if peds - include for now;
Building organizational compassion among teams delivering end-of-life care in the intensive care unit: The 3 Wishes Project	Vanstone, Meredith; Sadik, Marina; Smith, Orla; Neville, Thanh H.; LeBlanc, Allana; Boyle, Anne; Clarke, France J.; Swinton, Marilyn E.; Takaoka, Alyson; Toledo, Feli; Baker, Andrew J.; Phung, Peter; Cook, Deborah J.	Background: The 3 Wishes Project is a semistructured program that improves the quality of care for patients dying in the intensive care unit by eliciting and implementing wishes. This simple intervention honors the legacy of patients and eases family grief, forging human connections between family members and clinicians. Aim: To examine how the 3 Wishes Project enables collective patterns of comp…	2020		Palliative Medicine	34	9	1263-1273	145889966. Language: English. Entry Date: 20200925. Revision Date: 20200925. Publication Type: Journal Article	10.1177/0269216320929538		#4004	Vanstone 2020	Exclusion reason: Wrong patient population; Elizabeth Broden (2024-06-06 03:45:23)(Select): included 5 parents out of 75 caregiver participants; Elizabeth Broden (2024-04-17 04:55:30)(Screen): unclear if peds - include for now;
"Allow natural death" versus "do not resuscitate" three words that can change a life	Venneman, S. S.; Narnor-Harris, P.; Perish, M.; Hamilton, M.	Physician-written "do not resuscitate" DNR orders elicit negative reactions from stakeholders that may decrease, appropriate end-of-life care. The semantic significance of the phrase has led to a proposed replacement of DNR with "allow natural death" (AND). Prior to this investigation, no scientific papers address the impact of such a change. Our results support this proposition due to increased …	2008		Journal of Medical Ethics	34	1	2-6	351062173	https://dx.doi.org/10.1136/jme.2006.018317		#4043	Venneman 2008	Exclusion reason: Wrong setting; Elizabeth Broden (2024-06-06 03:37:26)(Select): hypothetical scenario;
Grief counseling for prematurely bereaved parents: A psychosocial parental counseling of the charite - Berlin clinic for neonatology	Von Der Hude, K.	The first program for professional psychosocial parent counseling in Germany was initiated in 1994 at the Perinatal Center of the Charite University Clinic in Berlin. The program predates the implementation of the Quality Assurance Guidelines for Premature and Newborn Infants (G-BA, 2013) put into effect on January 1st 2014 for Level I and II Prenatal Centers. Six specially qualified staff member…	2017		Padiatrische Praxis	88	1	25-34	617597010			#4133	VonDerHude 2017	Exclusion reason: unable to translate; Elizabeth Broden (2024-07-09 03:49:33)(Select): attempted with google and chatgpt, but pdf is old so struggling with copy paste. ; Sarah Wawrzynski (2024-06-15 03:41:42)(Select): needs translation; Vermetha Polite (Library Team) (2024-05-29 03:04:28)(Select): Requested through ILL TN 2157703;	Interlibrary Loan
Engaging a Community Chaplaincy Resource for Interprofessional Health Care Provider Training in Facilitating Family Decision Making for Children at End-of-Life	Wada, Randal K.; Wong, Lorrie; Flohr, Anke; Kurahara, David; Arndt, Robin; Deutsch, Melodee J.; Ing, Dana; Richardson, Karol; Munro, Alexander; Kaneshige, Lori; Mullis, Mary; Hatae, Mychal; Albright, Cheryl L.	Coordinating the care of terminally ill children is difficult for both parents and the health care team. An underutilized resource is spiritual care, such as that provided by Pacific Health Ministry, a community-based nonprofit established to develop hospital ministry training programs in Hawai'i and provide chaplaincy services to local facilities. This paper describes a training exercise, called…	2019		Hawai'i journal of medicine & public health : a journal of Asia Pacific Medicine & Public Health	78	6 Suppl 1	37-40				#4163	Wada 2019	Exclusion reason: Wrong setting; Elizabeth Broden (2024-06-06 03:56:00)(Select): not PICU/NICU specific;
The effects of animal-assisted interactions on quality of life in children with life-threatening conditions and their parents	Walker, H.; Brisman, R.; Miller, M. C.; Cowfer, B.; Akard, T.; Gilmer, M. J.	BACKGROUND: Children with advanced cancer and their primary caregivers may experience severe stress and anxiety in coping with their life‐threatening condition. As a way to help reduce these stressors and increase overall quality of life, research suggests that animal‐assisted interactions may be beneficial when integrated into palliative care. AIMS: This pilot study aims to provide evidence for …	2021		International Journal of Palliative Nursing	27	10	524‐530	CN-02354355	10.12968/ijpn.2021.27.10.524		#4179	Walker 2021	Exclusion reason: Wrong study design; Elizabeth Broden (2024-06-26 01:43:22)(Select): protocol paper, no results;
Impact of Availability of an Inpatient Hospice Unit on the Parent Hospital's Quality of Palliative Care for Taiwanese Cancer Decedents, 2001-2006	Wang, H. M.; Koong, S. L.; Hsiao, S. C.; Chen, J. S.; Liu, T. W.; Tang, S. T.	Context. Hospice care has increasingly been shown to affect quality of palliative care at both the individual and institutional levels. However, an institutional effect has only been addressed in single comprehensive cancer centers/selected community hospitals. Objectives. To investigate the impact of an inpatient hospice unit on the parent hospital's quality of palliative care. Methods. This was…	2011	Sep	Journal of Pain and Symptom Management	42	3	400-409	WOS:000294873700011	10.1016/j.jpainsymman.2010.12.011		#4221	Wang 2011	Exclusion reason: Wrong patient population; Elizabeth Broden (2024-06-07 23:47:02)(Select): less than 1% pediatric sample; Elizabeth Broden (2024-05-08 00:29:03)(Screen): unclear if peds or peds ICU separated out;
Allowing Adolescents and Young Adults to Plan Their End-of-Life Care	Wiener, L.; Zadeh, S.; Battles, H.; Baird, K.; Ballard, E.; Osherow, J.; Pao, M.	OBJECTIVE: The objective of this study was to assess and compare the usefulness, helpfulness, and stress associated with reviewing a previously adapted advance care planning guide, My Thoughts, My Wishes, My Voice, in comparison with the widely used adult document Five Wishes by adolescents and young adults (AYAs) living with a serious illness. METHODS: Fifty-two participants (age 16-28) living w…	2012	Nov	Pediatrics	130	5	897-905	WOS:000310505900059	10.1542/peds.2012-0663		#4424	Wiener 2012	Exclusion reason: Wrong patient population; Elizabeth Broden (2024-04-19 23:00:17)(Screen): not sure if PICU - include for now ;
Supportive Care for Relatives of Patients Dying in the Intensive Care Setting; Development of a Toolbox (Project STRIC)	Witkamp, E.; Enfield, D.; Marijnissen-De Jong, R.; Bolman, D.; Bulut, M.; Geraerdts, J.; De Haas, M.; Konink, G.; Spronk, P.; Den Uil, C.; Vloet, L.; Wagner, S.; Van Mol, M.	Background/aims: In the Intensive Care Unit (ICU), treatment and care are primarily focussed on saving lives. However, each year 15.000 persons in the Netherlands die in the ICU. The high tech environment and the absence of intimacy might lead to prolonged grief in bereaved relatives in the ICU. In the Netherlands little effort has been made to develop a structured palliative care approach for be…	2023		Palliative Medicine	37	1 Supplement	257	641783993	https://dx.doi.org/10.1177/02692163231172891		#4504	Witkamp 2023	Exclusion reason: Wrong study design; Sarah Wawrzynski (2024-06-13 06:34:59)(Select): abstract; Elizabeth Broden (2024-04-05 01:39:14)(Screen): unclear if PICU, include for now;
Quality of life improvement in terminal state of disease after hematopoietic stem cell transplantation, after the implementation of "Palliative Care" procedure in transplantation centre of university children's hospital in cracow from 2012 to 2015	Wozniak, M.; Czogala, W.; Krasowska-Kwieciwen, A.; Wiecha, O.; Dluzniewska, A.; Skoczen, S.; Gozdzik, J.	Introduction: Hematopoietic stem cell transplantation (HSCT) is an aggressive therapy, aimed to resolve severe diseases, not to be cured by other methods. Despite of a continuous progress in this area of medicine there are still 10 to 30 percent of patients dying during the first year after HSCT. Since 2011, there has been a striving for implementation of quality management system JACIE, concerni…	2016		Bone Marrow Transplantation	51	SUPPL. 1	S470	72238198	https://dx.doi.org/10.1038/bmt.2016.49		#4577	Wozniak 2016	Exclusion reason: Wrong study design; Sarah Wawrzynski (2024-06-15 03:39:55)(Select): abstract;
Nursing Experience Using Art Therapy With Parents Facing the Death of a Newborn	Yu, W. C.; Lin, K. H.	When a newborn requires immediate hospitalization due to a potentially life-threatening situation, parents face a sudden and significant increase in stress. This situation and the potential loss of their child will bring great grief and loss to the parents, which may lead to conditions that foster dysfunctional family dynamics. This article describes the author's experience providing hospice care…	2021		Hu li za zhi The journal of nursing	68	4	96-102	635784386	https://dx.doi.org/10.6224/JN.202108_68%284%29.12		#4739	Yu 2021	Exclusion reason: Wrong study design; Na Ouyang (2024-06-21 21:09:49)(Select): a case study. ;
Facilitators and Barriers Affecting Implementation of Neonatal Palliative Care by Nurses in Mainland China	Zhong, Y.; Black, B. P.; Kain, V. J.; Song, Y.	Neonatal nurses in mainland China encounter various challenges when it comes to delivering palliative care to neonates. The aim of this study was to determine the barriers and facilitators of neonatal nurses' attitudes to palliative care for neonates in mainland China. A simplified Chinese version of the Neonatal Palliative Care Attitude Scale was piloted, administered, and analyzed using survey …	2022		Frontiers in Pediatrics	10		887711	2018177463	https://dx.doi.org/10.3389/fped.2022.887711		#4828	Zhong 2022	Exclusion reason: Wrong study design;
Quality of Life in Children With Advanced Cancer: a Report From the PediQUEST Study		Context Modifiable factors of health‐related quality of life (HRQOL) are poorly described among children with advanced cancer. Symptom distress may be an important factor for intervention. Objectives We aimed to describe patient‐reported HRQOL and its relationship to symptom distress. Methods Prospective, longitudinal data from the multicenter Pediatric Quality of Life and Symptoms Technology stu…	2016		Journal of pain and symptom management. 52 (2) (pp 272-283), 2016. Date of publication: 01 aug 2016.				CN-01193553	10.1016/j.jpainsymman.2016.04.002		#4918		Exclusion reason: Wrong study design;
Long-term follow-up of legacy services offered by children's hospitals in the United States	Akard, T. F.; Burley, S.; Root, M. C.; Dietrich, M. S.; Cowfer, B.; Mooney-Doyle, K.	Background: Our 2012 survey of providers described legacy services offered at children's hospitals nationwide. Since then, the science related to legacy interventions has advanced, resulting in increased recognition of the importance of legacy services. Yet, legacy interventions offered by children's hospitals have not been recently described. Objective(s): To describe current legacy services off…	2021		Palliative Medicine Reports	2	1	218-225	635776317	https://dx.doi.org/10.1089/pmr.2021.0009		#5101	Akard 2021	Exclusion reason: Wrong study design;
Improved parent–child communication following a RCT evaluating a legacy intervention for children with advanced cancer	Akard, T. F.; Dietrich, M. S.; Friedman, D. L.; Gerhardt, C. A.; Given, B.; Hendricks-Ferguson, V.; Hinds, P. S.; Ridner, S. H.; Beckmann, N.; Gilmer, M. J.	Although legacy‐building is a priority for quality palliative care, research has rarely examined effects of legacy interventions in children, particularly their impact on parent–child communication. We examined the impact of a web‐based legacy intervention on parent–child communication. Facebook advertisements were used to recruit families of children (ages 7–17) with relapsed/refractory cancer. …	2021		Progress in palliative care	29	3	130‐139	CN-02194370	10.1080/09699260.2020.1826778		#5102	Akard 2021	Exclusion reason: Wrong setting;
Bereaved mothers' and fathers' perceptions of a legacy intervention for parents of infants in the NICU	Akard, T. F.; Duffy, M.; Hord, A.; Randall, A.; Sanders, A.; Adelstein, K.; Anani, U. E.; Gilmer, M. J.	BACKGROUND: Legacy-making, actions or behaviors aimed at being remembered, may be one strategy to enhance coping and improve grief outcomes for bereaved parents and siblings. While legacy interventions have been developed and tested in pediatric and adult populations, legacy activities specific to bereaved parents in the neonatal intensive care unit remain unexplored. This study explored bereaved…	2018		Journal of Neonatal-Perinatal Medicine	11	1	21-28	621964891	https://dx.doi.org/10.3233/NPM-181732		#5105	Akard 2018	Exclusion reason: Wrong study design; Vermetha Polite (Library Team) (2024-05-29 04:00:54)(Select): Requested through ILL TN 2157760;	Interlibrary Loan
Neonatal and perinatal palliative care pathway: A tertiary neonatal unit approach	Akyempon, A. N.; Aladangady, N.	A lack of well-structured guideline or care pathway results in inadequate, inconsistent and fragmented palliative care (PC) for babies and their families. The impact on the families could be emotionally and psychologically distressing. Not all neonatal units have specialist PC clinicians or teams, and such units will benefit from a well-planned perinatal PC pathway. In this article, we discuss a …	2021		BMJ Paediatrics Open	5	1	e000820	634078353	https://dx.doi.org/10.1136/bmjpo-2020-000820		#5124	Akyempon 2021	Exclusion reason: Wrong study design; Elizabeth Broden (2024-05-31 02:58:05)(Select): describes but does not evaluate intervention;
Informing parents about the actual or impending death of their infant in a newborn intensive care unit	Armentrout, D.; Cates, L. A.	Modern perinatal and neonatal care practices have increased survival of infants that in previous care eras would have perished. The majority of infants admitted to a newborn intensive care unit following delivery currently do well and are discharged home. Unfortunately for others, the ultimate outcome may be death. The death of a newborn infant is clearly a devastating loss to parents. How parent…	2011		Journal of Perinatal and Neonatal Nursing	25	3	261-267	362356035	https://dx.doi.org/10.1097/JPN.0b013e3182259943		#5456	Armentrout 2011	Exclusion reason: Wrong study design; Elizabeth Broden (2024-03-16 01:38:43)(Screen): the last sentence makes me think there may be intervention content - including for now;	Review
End of life education for pediatric residents during a pediatric intensive care rotation	Asuncion, A. M.; Staman, G.; DaSilva, S.; McCarty, B.; Schlagle, S.; Cagande, C.; Hunter, K.; Milcarek, B.; Graessle, W. R.	OBJECTIVES: The aim of this study was to provide training to pediatric residents in end of life (EOL) care and to better prepare them to communicate with parents in difficult situations. METHOD(S): 8 PL-2 residents participated in an EOL curriculum comprised of didactic lectures and small group discussions. Topics included communication skills, pain management and discussing end of life with fami…	2012		Academic Pediatrics	12	3	e8	70845329	https://dx.doi.org/10.1016/j.acap.2012.03.016		#5504	Asuncion 2012	Exclusion reason: Wrong study design;
Family-centered advance care planning for teens with cancer (FACE-TC): a demonstration of key components of the face intervention/respecting choices interview for AYA cancer patients	Baker, J.; Friebert, S.; Briggs, L.; Lyon, M.	Background: Studies have consistently demonstrated that teens with life‐limiting illnesses would like to have a voice in their own future medical care, and that their families would like help breaking the ice to have these conversations. The FAmily CEntered ACP for Teens with Cancer (FACE‐TC) is an empirically guided intervention aimed at improving pediatric palliative care and end‐of‐life care b…	2017		Pediatric blood & cancer	64		S73	CN-01409512	10.1002/pbc.26591		#5598	Baker 2017	Exclusion reason: Wrong study design;	wrong article type
The Effect of Family-Centered Pediatric Advance Care Planning for Teens with Cancer (FACE®-TC) on Congruence in Treatment Preferences between Teens and Their Families	Baker, J.; Lyon, M.; Needle, J.; Friebert, S.; Wang, J.	Background and Aims: Pediatric advance care planning (pACP) is not yet standard of care. The efficacy of pACP for teens with cancer beyond a single site is unknown. We evaluated the efficacy of FACE®‐TC in a multi‐site RCT on patient‐family congruence in end‐of‐life treatment preferences. Methods: Single blinded, intent‐to‐treat randomized clinical trial. Adolescent/family dyads were randomized a…	2021		Pediatric blood & cancer	68	SUPPL 5		CN-02342385	10.1002/pbc.29349		#5600	Baker 2021	Exclusion reason: Wrong study design; Elizabeth Broden (2024-03-29 02:48:46)(Screen): unclear if PICU, include for now;
An Intervention in Congruence for End-of-Life Treatment Preference: A Randomized Trial	Baker, J. N.; Friebert, S.; Needle, J.; Jiang, J. J.; Wang, J. C.; Lyon, M. E.	BACKGROUND AND OBJECTIVES: There is a gap in family knowledge of their adolescents' end-of-life (EOL) treatment preferences. We tested the efficacy of Family Centered Advance Care Planning for Teens with Cancer (FACE-TC) pediatric advance care planning (to increase congruence in EOL treatment preferences. METHODS: Adolescents with cancer/family dyads were randomized into a clinical trial from Jul…	2022	May	Pediatrics	149	5	10	WOS:000918218200023	10.1542/peds.2021-054796		#5601	Baker 2022	Exclusion reason: Wrong setting;
Pocket Reference Card Improves Pediatric Resident Comfort in Caring for Children at End of Life	Balkin, E. M.; Ort, K.; Goldsby, R.; Duvall, J.; Kim, C. D.	Background: Studies have shown that pediatricians in all stages of training are uncomfortable managing patients at end of life. Our goal was to create and test a portable reference card to improve pediatric resident education in comprehensive care for children nearing end of life. Methods: We evaluated the impact of the Pediatric End-of-Life Care Management Reference Card on residents' perceived …	2017	Apr	Journal of Palliative Medicine	20	4	409-414	WOS:000398452000018	10.1089/jpm.2016.0247		#5618	Balkin 2017	Exclusion reason: Wrong setting; Elizabeth Broden (2024-06-08 00:06:13)(Select): not ICU - gen peds residents. exclude; Na Ouyang (2024-06-07 23:26:53)(Select): not sure if ICU settings, include for now;
Development of a Cystic Fibrosis Primary Palliative Care Intervention: Qualitative Analysis of Patient and Family Caregiver Preferences	Basile, M. J.; Dhingra, L.; DiFiglia, S.; Polo, J.; Portenoy, R.; Wang, J.; Walker, P.; Middour-Oxler, B.; Linnemann, R. W.; Kier, C.; Friedman, D.; Berdella, M.; Abdullah, R.; Yonker, L. M.; Markovitz, M.; Hadjiliadis, D.; Shiffman, M.; Fischer, F.; Pollinger, S.; Hardcastle, M.; Chaudhary, N.; Georgiopoulos, A. M.	To prevent or mitigate chronic illness burden, people with cystic fibrosis (pwCF) and their family caregivers need primary (generalist-level) palliative care from the time of diagnosis forward. We used qualitative methods to explore their preferences about a screening-and-triage model ("Improving Life with CF") developed to standardize this care. We purposively sampled and interviewed 14 pwCF and…	2023		Journal of Patient Experience	10		12	WOS:000950196100001	10.1177/23743735231161486		#5706	Basile 2023	Exclusion reason: Wrong setting; Elizabeth Broden (2024-03-15 06:55:50)(Screen): not clear that it is not PICU so including for now;
Supportive care: Palliative care in children, adolescents, and young adults - Model of care, interventions, and cost of care: a retrospective review	Belasco, J. B.; Danz, P.; Drill, A.; Schmid, W.; Burkey, E.		2000	Win	Journal of Palliative Care	16	4	39-46	WOS:000166509200007	10.1177/082585970001600407		#5778	Belasco 2000	Exclusion reason: Wrong study design; Elizabeth Broden (2024-03-29 06:44:17)(Screen): can't quite tell what kind of article this is - including for now;
Towards improving communication around endof-life decisions in chldren-implementation of a levels of intervention DNAR form in a children's hospital	Bennett, M.; Dart, L.	Background and aims: It is a western cultural expectation that the death of a child is rare. However, with increasing technology, children with complex conditions are surviving longer. Aim(s): There is a great need to improve how we care for dying children and their families, specifically around the interventions a family wishes to be included in their child's end-of-life care. Inconsistencies in…	2014		Pediatric Critical Care Medicine	15	4 SUPPL. 1	33	71625944	https://dx.doi.org/10.1097/01.pcc.0000448852.63362.af		#5811	Bennett 2014	Exclusion reason: Wrong study design;
The use of hybrid simulation education for operating roomnurses focusing onorgandonationafter cardio-circulatory death	Berry, J.; Dryden-Palmer, K.; Kotsakis, A.	Background: Organ Donation after Cardio-Circulatory Death (DCD) is a relatively new phenomenon in pediatric critical care. In DCD withdrawal of life sustaining therapy is carried out and death is declared in the operating room (OR). OR nurses who care for these children have had limited exposure to this process. This study investigates OR nurses' perceptions of their education needs related to DC…	2011		Pediatric Critical Care Medicine	12	3 SUPPL. 1	A33	70418508	https://dx.doi.org/10.1097/PCC.0b013e3182112e80		#5866	Berry 2011	Exclusion reason: Wrong study design;
Imagining a palliative care project for newborns. Part two of Palliative care in the neonatal period	Bétrémieux, P.; Gold, F.; Parat, S.; Moriette, G.; Huillery, M. L.; Chabernaud, J. L.; Storme, L.; Narcy, P.; Deruelle, P.; Kracher, S.		2010	Apr	Archives De Pediatrie	17	4	413-419	WOS:000276774200015	10.1016/j.arcped.2010.01.016		#5882	Bétrémieux 2010	Exclusion reason: Wrong study design; Sarah Wawrzynski (2024-06-18 03:40:16)(Select): doesnt have any evaluation; Elizabeth Broden (2024-04-19 23:53:57)(Screen): no abstract supplied and in french - include for now and translate full text for review;
An Order Protocol for Respiratory Distress/Acute Pain Crisis in Pediatric Palliative Care Patients: Medical and Nursing Staff Perceptions	Bidet, G.; Daoust, L.; Duval, M.; Ducruet, T.; Toledano, B.; Humbert, N.; Gauvin, F.	Background: An order protocol for distress (OPD), including respiratory distress and acute pain crisis, has been established for pediatric palliative care patients at Sainte-Justine Hospital (SJH). After discussion with the patient/his or her family, the OPD is prescribed by the attending physician whenever judged appropriate. The OPD can then be initiated by the bedside nurse when necessary; the…	2016	Mar	Journal of Palliative Medicine	19	3	306-313	WOS:000371355800013	10.1089/jpm.2015.0100		#5932	Bidet 2016	Exclusion reason: Wrong setting; Elizabeth Broden (2024-06-04 00:52:32)(Select): 20% in PICU; Elizabeth Broden (2024-03-29 06:56:35)(Screen): this is an evaluation of a practice change (the order set);
Music as a Therapeutic Resource in End-of-Life Care	Black, B. P.; Penrose-Thompson, P.	Music has been used in a variety of settings by nurses and other providers to ease their patients' physical, emotional, and spiritual distress. In end-of-life settings, music has been shown to improve quality of life. Nurses have noted the usefulness of music in practice but perceive that they have limited knowledge and skills about how to use music and lack the resources to implement its use. Dr…	2012	Mar-Apr	Journal of Hospice & Palliative Nursing	14	2	118-125	WOS:000301436000004	10.1097/NJH.0b013e31824765a2		#5971	Black 2012	Exclusion reason: Wrong patient population; Elizabeth Broden (2024-03-15 06:41:43)(Screen): unclear if peds, including for now;
SERIES ON QUALITY OF LIFE FOR CHILDREN WITH CANCER: DEVELOPING FAMILY-FACING RESOURCES ABOUT PALLIATIVE CARE THROUGH INTERNATIONAL AND MULTIDISCIPLINARY COLLABORATION	Blanco, D. B.; Garcia, X.; De Aparicio, S. F. A.; Maza, M.; Benitez, S.; McNeil, M.; Ransone, S.; Roberts, D.; Baker, J.; Vasquez, L.		2022	Nov	Pediatric Blood & Cancer	69		2	WOS:000859203900086			#5981	Blanco 2022	Exclusion reason: Wrong study design; Vermetha Polite (Library Team) (2024-05-29 05:08:08)(Select): Requested through ILL TN 2157772;	Interlibrary Loan
Legacy perceptions and interventions for adults and children receiving palliative care: A systematic review	Boles, J. C.; Jones, M. T.	Background: Legacy has been invoked as a means for strengthening human attachments, continuing bonds, and ensuring that individuals will be remembered; however, little is known about the spectrum of approaches to, outcomes associated with, and best practices for legacy interventions. Aim: To systematically review research on legacy perceptions and interventions in pediatric and adult palliative c…	2021	Mar	Palliative Medicine	35	3	529-551	WOS:000628958100001	10.1177/0269216321989565		#6043	Boles 2021	Exclusion reason: Wrong study design;	Review
Non-invasive ventilation improves comfort in pediatric palliative care patients	Bosch-Alcaraz, A.		2014		Enfermería Intensiva	25	3	91-99	107835418. Language: Spanish. Entry Date: 20141105. Revision Date: 20150712. Publication Type: Journal Article	10.1016/j.enfi.2014.02.002		#6077	Bosch-Alcaraz 2014	Exclusion reason: Wrong intervention; Sarah Wawrzynski (2024-06-13 06:25:51)(Select): palliative not EOL; Elizabeth Broden (2024-06-06 02:47:13)(Select): Google translate transcript added 6077-translation; Sarah Wawrzynski (2024-06-05 00:20:14)(Select): In Spanish, needs translation; Vermetha Polite (Library Team) (2024-05-29 05:10:43)(Select): Requested through ILL TN 2157773;	Interlibrary Loan
The Impact of Pediatric Palliative Care Training on the Death Attitudes of Health Professionals	Bouri, M.; Papadatou, D.; Koukoutsakis, P.; Bitsakou, P.; Kafetzis, D.		2017		International journal of caring sciences	10	2	676‐689	CN-02198139			#6112	Bouri 2017	Exclusion reason: Wrong setting; Elizabeth Broden (2024-06-12 06:27:50)(Select): not specific to ICU, does not report proportion of sample from ICU; Elizabeth Broden (2024-04-05 01:43:35)(Screen): Abstract: Background: It is increasingly recognised that comprehensive training in pediatric palliative care cannot be achieved only through the acquisition of knowledge and skills but requires the cult…
Communication and end-of-life care in the intensive care unit: patient, family, and clinician outcomes	Boyle, D. K.; Miller, P. A.; Forbes-Thompson, S. A.	Even though good communication among clinicians, patients, and family members is identified as the most important factor in end-of-life care in ICUs, it is the least accomplished. According to accumulated evidence, communication about end-of-life decisions in ICUs is difficult and flawed. Poor communication leaves clinicians and family members stressed and dissatisfied, as well as patients' wishe…	2005		Critical Care Nursing Quarterly	28	4	302-316	106373270. Language: English. Entry Date: 20060106. Revision Date: 20200624. Publication Type: Journal Article	10.1097/00002727-200510000-00002		#6138	Boyle 2005	Exclusion reason: Wrong study design;
Training pediatric fellows in palliative care: a comparison of simulation-based training and didactic education	Brock, K.; Cohen, H.; Sourkes, B.; Good, J.; Halamek, L.	Background: Although palliative care (PC) communication skills can be learned through trial and error, pediatric fellows have few opportunities to practice communication, and learning by doing may be harmful for families. Despite these issues and recommendations from professional societies, most fellowship programs either lack formal training or provide only lecture‐based PC education. Simulation…	2017		Pediatric blood & cancer	64		S65‐S66	CN-01409486	10.1002/pbc.26591		#6219	Brock 2017	Exclusion reason: Wrong study design;
From the Child's Word to Clinical Intervention: Novel, New, and Innovative Approaches to Symptoms in Pediatric Palliative Care	Brock, K. E.; Wolfe, J.; Ullrich, C.	Despite vast improvements in disease-based treatments, many children live with life-threatening disorders that cause distressing symptoms. These symptoms can be difficult to comprehensively assess and manage. Yet, frequent and accurate symptom reporting and expert treatment is critical to preserving a patient's physical, psychological, emotional, social, and existential heath. We describe emergin…	2018	Apr	Children-Basel	5	4	16	WOS:000435179900002	10.3390/children5040045		#6229	Brock 2018	Exclusion reason: Wrong study design;
Caring for Actively Dying Children and Their Parents in the Pediatric ICU: A Mixed Methods Study (S523)	Broden, E.; Hinds, P.; Werner-Lin, A.; Curley, M.	Outcomes: 1. Evaluate instances when parent and clinician perspectives diverge 2. Compare and contrast parent memories of end-of-life care based on illness trajectory Original Research Background: Little is known about moment-to-moment care for children who are actively dying in the pediatric ICU (PICU). Objective(s): To explain, contextualize, and examine alignment or misalignment between quanti…	2022		Journal of Pain and Symptom Management	63	5	917-918	2017642855	https://dx.doi.org/10.1016/j.jpainsymman.2022.02.146		#6232	Broden 2022	Exclusion reason: Wrong study design; Sarah Wawrzynski (2024-06-13 06:35:49)(Select): abstract;
The butterfly pathway: Supporting families following the antenatal diagnosis of a life-limiting condition in a neonatal intensive care unit setting	Burleigh, C.; Ahsan, S.; Jones, V.; Vasudevan, C.	Background: Perinatal palliative care pathways are highlighted as tools to improve care and achieve consistency for families facing a life-limiting diagnosis. There are inherent diagnostic and prognostic uncertainties associated with such conditions.This multidisciplinary service, known as the 'Butterfly Pathway', is led by a consultant neonatologist in collaboration with the perinatal palliative…	2021		Palliative Medicine	35	1 SUPPL	50-51	636233672	https://dx.doi.org/10.1177/02692163211035909		#6343	Burleigh 2021	Exclusion reason: Wrong study design; Elizabeth Broden (2024-04-05 01:45:26)(Screen): unclear if in ICU, also not totally clear if they were EVALUATING the pathway or just DESCRIBING what happened among patients who received the pathway - include for now as a maybe;
And the Beat Goes On: The Acceptability and Feasibility of Heartbeat Music Therapy among Families with Hospitalized Seriously-Ill Children	Caliboso, M.; Lotstein, D.; Cho, E.; Rusch, R.	Intro & Objectives: Opportunities for meaning-making activities during a child's end-of-life process may be associated with improved parental bereavement outcomes1,2. Heartbeat Music Therapy (HMT), a novel intervention that integrates an audio recording of a patient's heartbeat and a parent-led original song, may serve as one of these activities. This pilot study examined: 1) the feasibility and …	2020		Pediatrics	146	1	226	633624091	https://dx.doi.org/10.1542/peds.146.1_MeetingAbstract.226		#6427	Caliboso 2020	Exclusion reason: Wrong study design; Sarah Wawrzynski (2024-06-13 06:36:11)(Select): abstract;
Comfort/palliative care guidelines for neonatal practice: Development and implementation in an academic medical center	Carter, B. S.; Bhatia, J.	Objective: To report the multidisciplinary developmental process of a comfort care guideline for the neonatal intensive care unit (NICU) addressing palliative care measures in a tertiary academic medical center. The guideline was developed to be (1) practical, (2) family-centered, (3) respectful of the infant patient, and (4) educational. Method(s): A consensus-building process involving medical,…	2001		Journal of Perinatology	21	5	279-283	32798899	https://dx.doi.org/10.1038/sj.jp.7210582		#6522	Carter 2001	Exclusion reason: Wrong study design; Elizabeth Broden (2024-06-12 06:40:29)(Select): informal evaluation in discussion section, exclude;
Creation of a neonatal end-of-life palliative-care protocol	Catlin, A.; Carter, B. S.		2001		The Journal of clinical ethics	12	3	316-318	35641978			#6569	Catlin 2001	Exclusion reason: Wrong study design; Na Ouyang (2024-06-15 00:13:26)(Select): not intervention study ;
The effect of the general practice registrar year on perceived skills in palliative care in the West Midlands	Charlton, R.; Field, S.; Faull, C.; Campbell, I.; Harper, C.; Harper, L.	Objectives To ascertain the effect of 12 months spent as a GP registrar on perceived skills in palliative care. Design A previously validated questionnaire for use with medical undergraduates is modified and used to survey perceived skills in five aspects of providing palliative care in five different scenarios at two points during the 12-month period of general practice vocational training where…	2000	Nov	Medical Education	34	11	928-935	WOS:000165467900010			#6654	Charlton 2000	Exclusion reason: Wrong patient population;
Nurses' involvement in end-of-life decisions in neonatal intensive care units	Chatziioannidis, I.; Pouliakis, A.; Cuttini, M.; Boutsikou, T.; Giougi, E.; Volaki, V.; Sokou, R.; Xanthos, T.; Iliodromiti, Z.; Iacovidou, N.	BACKGROUND: End-of-life decision-making for terminally ill neonates raises important legal and ethical issues. In Greece, no recent data on nurses' attitudes and involvement in end-of-life decisions are available. RESEARCH QUESTION/AIM: To investigate neonatal nurses' attitudes and involvement in end-of-life decisions and the relation to their socio-demographic and work-related background data. R…	2022		Nursing Ethics	29	3	569-581	637218007	https://dx.doi.org/10.1177/09697330211035505		#6662	Chatziioannidis 2022	Exclusion reason: Wrong patient population;
Pediatric End-of-life Simulation: Preparing the Future Nurse to Care for the Needs of the Child and Family	Cole, M. A.; Foito, K.	Purpose: Preparing a future nurse to respond to the complex and sensitive needs of a child and family during the end-of-life requires more than didactic content in a classroom. During clinical experiences, students may care for children diagnosed with a terminal illness however; it is less likely that a student will have a clinical opportunity to care for a child and their family at the end-of-li…	2019	Jan-Feb	Journal of Pediatric Nursing-Nursing Care of Children & Families	44		E9-E12	WOS:000456444800003	10.1016/j.pedn.2018.09.005		#6908	Cole 2019	Exclusion reason: Wrong setting; Na Ouyang (2024-06-14 00:26:49)(Select): Target undergraduate nursing students, exclude;
Personalizing death in the intensive care unit: the 3 Wishes Project: a mixed-methods study	Cook, Deborah; Swinton, Marilyn; Toledo, Feli; Clarke, France; Rose, Trudy; Hand-Breckenridge, Tracey; Boyle, Anne; Woods, Anne; Zytaruk, Nicole; Heels-Ansdell, Diane; Sheppard, Robert	Background: Dying in the complex, efficiency-driven environment of the intensive care unit can be dehumanizing for the patient and have profound, long-lasting consequences for all persons attendant to that death.Objective: To bring peace to the final days of a patient's life and to ease the grieving process.Design: Mixed-methods study.Setting: 21-bed medical-surgical intensive care unit.Participa…	2015		Annals of Internal Medicine	163	4	271-279	109623402. Language: English. Entry Date: In Process. Revision Date: 20151106. Publication Type: Journal Article. Journal Subset: Biomedical	10.7326/M15-0502		#6956	Cook 2015	Exclusion reason: Wrong patient population; Na Ouyang (2024-06-15 00:00:09)(Select): mean age indicates not PICU;
Feasibility of a randomized controlled trial of symptom screening and feedback to healthcare providers compared with standard of care using the SPARK platform	Cook, S.; Vettese, E.; Tomlinson, G. A.; Soman, D.; Schechter, T.; Kuczynski, S.; Gladstone, B.; Dupuis, L. L.; Sung, L.	PURPOSE: Supportive care Prioritization, Assessment and Recommendations for Kids (SPARK) is a web‐based application that enables symptom screening and access to clinical practice guidelines for symptom management. Objective was to determine the feasibility of a randomized trial of daily symptom screening for 5 days among children receiving cancer treatments. METHODS: We included English‐speaking …	2020		Supportive care in cancer	28	6	2729‐2734	CN-02005979	10.1007/s00520-019-05115-2		#6959	Cook 2020	Exclusion reason: Wrong setting; Elizabeth Broden (2024-06-13 06:50:12)(Select): not ICU, excluded based on "illness severity";
LAST DAYS OF LIFE: PAEDIATRIC AND NEONATAL (LDOL: P&N) TOOLKIT	Coombs, S.; Parsons, J.	Background: "Care of the dying is urgent care"1 however many clinicians fail to recognise when a baby is dying and feel uncertain in the provision of comfort to a neonate in the last days of life and how to support to their family. Method(s): The Last Days of Life: Paediatric and Neonatal Toolkit (LDOL:P&N) was developed to provide best practice guidance in the care of a dying neonate and child. …	2022		Journal of Paediatrics and Child Health	58	SUPPL 2	70	638291510	https://dx.doi.org/10.1111/jpc.15946		#6965	Coombs 2022	Exclusion reason: Wrong study design;
Child's Play: The Role of Play in Mitigating the Fear of Death Among Pediatric Palliative Care Team Patients, Families, and Caregivers	Crane, J. L.; Davis, C. S.	Terror Management Theory (TMT), derived from Ernest Becker's The Denial of Death (1974), maintains that humans are motivated by the desire to overcome our fear of death by constructing meaning and significance in our lives in various ways, including making light of our mortality. In this paper, we examine the role of play as seriously ill children involved with a hospital-based palliative care te…	2018		Journal of Loss & Trauma	23	4	317-334	WOS:000430501500004	10.1080/15325024.2018.1446271		#7031	Crane 2018	Exclusion reason: Wrong setting; Na Ouyang (2024-06-15 00:40:42)(Select): Not explicitly said ICU, but for seriously ill children. I included. ;
Evaluating a Pediatric Palliative Care Elective Rotation Through Prompted Reflective Writing and Aligning with Competencies	Crawford, C.; Soriano, T. A.; Lu, S. X.; Rubenstein, J.; Jarrell, J. A.	Background: Hospice and palliative medicine is important in the education of pediatric residents. Little is known about if and how residents' learnings during a pediatric palliative care elective fulfill core competencies and Pediatrics subcompetencies as set forth by the Accreditation Council for Graduate Medical Education (ACGME) and published subspecialty competencies for residents in pediatri…	2023	2023 Aug	Journal of Palliative Medicine			9	WOS:001049584900001	10.1089/jpm.2023.0072		#7036	Crawford 2023	Exclusion reason: Wrong intervention; Elizabeth Broden (2024-05-30 01:21:11)(Select): descriptive study of experiences during PPC rotation;
The Effect of Aromatherapy in the Management of Cancer-Related Pain at the End of Life: A Pilot Study	Cullen, G.; Neely, L.; McDonald, M. R.; Cousino, K. M.; Drobek, C.; Przywara, M. A.	BACKGROUND: The use of clinical aromatherapy for managing pain has been studied in surgical patients and in women during childbirth. However, there are limited data on the use of aromatherapy for alleviating cancer-related pain, particularly at the end of life.OBJECTIVES: This pilot study identifies the pre -and postimplementation effects of aromatherapy on pain level, pain perception, and the us…	2023	Aug	Clinical journal of oncology nursing	27	4	404-410	WOS:001041290100010	10.1188/23.Cjon.404-410		#7088	Cullen 2023	Exclusion reason: Wrong setting; Sarah Wawrzynski (2024-06-18 03:41:56)(Select): not pediatric; Na Ouyang (2024-06-18 02:22:15)(Select): not picu;
Emotional debriefing following patient deaths with pediatricresidents in an intensive care unit	Custer, C. M.; Zibari, N.	Background Patient deaths can be emotionally distressing and can cause healthcare providers to feel a senseof failure, inadequacy, guilt, and self-doubt. Often these feelings go unaddressed and can be a catalyst forburnout, emotional exhaustion, decreased job satisfaction, and compromised patient care. Pediatric residentsare particularly vulnerable, as they are in the front lines of care and are …	2021		Pediatrics	147	3	433	634621542	https://dx.doi.org/10.1542/peds.147.3-MeetingAbstract.433		#7120	Custer 2021	Exclusion reason: Wrong study design;
Implementing structured, multiprofessional medical ethical decision-making in a neonatal intensive care unit	de Boer, J. C.; van Blijderveen, G.; van Dijk, G.; Duivenvoorden, H. J.; Williams, M.	Background: In neonatal intensive care, a child's death is often preceded by a medical decision. Nurses, social workers and pastors, however, are often excluded from ethical case deliberation. If multiprofessional ethical case deliberations do take place, participants may not always know how to perform to the fullest. Setting(s): A level-IIID neonatal intensive care unit of paediatric teaching ho…	2012		Journal of Medical Ethics	38	10	596-601	52032427	https://dx.doi.org/10.1136/medethics-2011-100250		#7268	deBoer 2012	Exclusion reason: Wrong intervention; Elizabeth Broden (2024-06-07 01:39:16)(Select): not focused specifically on EOL;
COMPARISON OF CARE IN THE LAST MONTH OF LIFE OF PEDIATRIC CANCER PATIENTS BASED ON THE PROVISION OF PEDIATRIC PALLIATIVE CARE	De Noriega, I.; Velasco, B. H.; Jimenez, R.; Martino, R.	Background and Aims: Cancer patients constitute an important group in pediatric palliative care (PPC). Amongst the aims of PPC is to reduce the practice of futile interventions. Comparative data based on the provision of PPC is scarce. Method(s): Retrospective analytical study based on the clinical records of deceased cancer patients from at a tertiary hospital in a 10-yearperiod (2010-2019). Pat…	2022		Pediatric Blood and Cancer	69	Supplement 5	S354	639323086	https://dx.doi.org/10.1002/pbc.29952		#7300	DeNoriega 2022	Exclusion reason: Wrong study design; Elizabeth Broden (2024-06-21 04:52:37)(Select): conference abstract ;
Examining Palliative Care Team Involvement in Automatic Consultations for Children on Extracorporeal Life Support in the Pediatric Intensive Care Unit	Doorenbos, Ardith Z.; Starks, Helene; Bourget, Erica; McMullan, D. Michael; Lewis-Newby, Mithya; Rue, Tessa C.; Lindhorst, Taryn; Aisenberg, Eugene; Oman, Natalie; Curtis, J. Randall; Hays,; the Seattle Ethics in Ecls Consortium, Ross	Background: Extracorporeal life support (ECLS) is an advanced form of life-sustaining therapy that creates stressful dilemmas for families. In May 2009, Seattle Children's Hospital (SCH) implemented a policy to involve the Pediatric Advanced Care Team (PACT) in all ECLS cases through automatic referral. Objective: Our aim was to describe PACT involvement in the context of automatic consultations …	2013		Journal of Palliative Medicine	16	5	492-495	104289979. Language: English. Entry Date: 20130516. Revision Date: 20200708. Publication Type: Journal Article	10.1089/jpm.2012.0536		#7548	Doorenbos 2013	Exclusion reason: Wrong patient population; Elizabeth Broden (2024-10-08 03:45:18)(Select): 37% of patients died (less than our cut off); Na Ouyang (2024-06-22 01:00:40)(Select): not an intervention ;
End of life conversations in critical care: A simulation intervention for critical care nurses	Dryden-Palmer, K.; Gregoroff, P.; Parshuram, C.	Background and aims: Quality supportive care at a child's end of life (EOL) is important for the child, the family and the ICU team. Aim(s): We developed and evaluated a hybrid simulation intervention to increase skill and confidence in nurses for EOL communication with families. Method(s): The intervention developed from focus groups exploring nurse's learning needs in EOL care. A simulation was…	2014		Pediatric Critical Care Medicine	15	4 SUPPL. 1	201	71626727	https://dx.doi.org/10.1097/01.pcc.0000449635.80539.f4		#7593	Dryden-Palmer 2014	Exclusion reason: Wrong study design;
Barriers to symptom management care pathway implementation in pediatric Cancer	Dupuis, L. L.; Grimes, A.; Vettese, E.; Klesges, L. M.; Sung, L.	BACKGROUND: Objectives were to describe barriers to pediatric cancer symptom management care pathway implementation and the impact of the COVID‐19 pandemic on clinical research evaluating their implementation. METHODS: We included 25 pediatric oncology hospitals in the United States that supported a grant submission to perform a cluster randomized trial in which the intervention encompassed care …	2021		BMC health services research	21	1	1068	CN-02370482	10.1186/s12913-021-07047-2		#7632	Dupuis 2021	Exclusion reason: Wrong patient population; Elizabeth Broden (2024-05-31 02:42:48)(Select): not PICU specific and planning for intervention implementation, not an evaluation of the intervention itself; Elizabeth Broden (2024-04-19 22:46:23)(Screen): unclear if PICU - include for now ;
Feasibility of Conducting a Palliative Care Randomized Controlled Trial in Children With Advanced Cancer: Assessment of the PediQUEST Study	Dussel, V.; Orellana, L.; Soto, N.; Chen, K.; Ullrich, C.; Kang, T. I.; Geyer, J. R.; Feudtner, C.; Wolfe, J.	Context. Pediatric palliative care randomized controlled trials (PPC-RCTs) are uncommon. Objectives. To evaluate the feasibility of conducting a PPC-RCT in pediatric cancer patients. Methods. This was a cohort study embedded in the Pediatric Quality of Life and Evaluation of Symptoms Technology Study (NCT01838564). This multicenter PPC-RCT evaluated an electronic patient-reported outcomes system.…	2015	Jun	Journal of Pain and Symptom Management	49	6	1059-1069	WOS:000356604700015	10.1016/j.jpainsymman.2014.12.010		#7639	Dussel 2015	Exclusion reason: Wrong setting; Na Ouyang (2024-06-15 00:54:19)(Select): not ICU; Elizabeth Broden (2024-04-23 03:30:03)(Screen): unclear if in PICU - include for now;
Affording opportunities to discuss deterioration in paediatric palliative care consultations: a conversation analytic study	Ekberg, S.; Danby, S.; Herbert, A.; Bradford, N. K.; Yates, P.	Objective Discussing the potential deterioration of a child who has a life-limiting condition has recognised benefits for future care, but can be challenging in a clinical context where uncertain illness trajectories are common. Existing research is restricted to indirect forms of evidence such as self-report data from clinicians and families. This study directly explores how discussions about de…	2020	Jun	Bmj Supportive & Palliative Care	10	2	9	WOS:000539352400003	10.1136/bmjspcare-2016-001130		#7712	Ekberg 2020	Exclusion reason: Wrong study design;
Public-private collaboration in the provision of palliative care for children and adolescents with cancer: A Chilean experience	Fernández, J.; Roje, D.; Rossell, N.; Zubieta, M.	Background: In Chile, children and adolescents with cancer in need of palliative care receive services through a collaborative scheme run in coordination between the hospitals of the public health system that attend children with cancer and the non-profit civil society organization Fundacion Nuestros Hijos (FNH). Aim: The main objective of this article is to offer a summary of the Chilean experie…	2022	Jun	Cancer Reports	5	6	4	WOS:000655876900001	10.1002/cnr2.1449		#7975	Fernández 2022	Exclusion reason: Wrong study design;
Preparing Nurses for Palliative Care in the NICU	Ferrell, B.; Thaxton, C. A.; Murphy, H.	BACKGROUND: Neonatal intensive care unit (NICU) nurses require knowledge and skill to meet the unique needs of infants and families. Increasingly, principles of palliative care are being integrated into the NICU setting to improve the quality of care. PURPOSE: The purpose of this article is to describe the efforts of the End-of-Life Nursing Education Consortium (ELNEC) project and its Pediatric C…	2020		Advances in neonatal care : official journal of the National Association of Neonatal Nurses	20	2	142-150	630940814	https://dx.doi.org/10.1097/ANC.0000000000000705		#7988	Ferrell 2020	Exclusion reason: Wrong study design;
Methylnaltrexone for Opioid-Induced Constipation in Children and Adolescents and Young Adults with Progressive Incurable Cancer at the End of Life	Flerlage, J. E.; Baker, J. N.	Background: Opioid-induced constipation (OIC) is common among children and adolescents and young adults (AYA) with progressive incurable cancer. Although methylnaltrexone is a successful treatment for OIC in adult cancer patients, no case series has established its safety and efficacy in pediatric cancer patients. Objectives: The aim of the study was to describe the safety and efficacy of methyln…	2015	Jul	Journal of Palliative Medicine	18	7	631-633	WOS:000361880600011	10.1089/jpm.2014.0364		#8059	Flerlage 2015	Exclusion reason: Wrong setting; Elizabeth Broden (2024-06-07 23:38:22)(Select): does not report PICU specific results;
Sanctifying sadness: Conducting a moment of silence at time of patient's death is associated with decreased staff burnout	Foresman-Capuzzi, J. R.; Sheehan, M.; Buckley, M.; Burgess, D.; Larson, S.; Jones, C.	Introduction: Anecdotal stories exist about pausing to honor resuscitation teams and the patient after inhospital deaths. It is unknown whether conducting a moment of silence (MOS) at the time of death impacts caregivers. Objective(s): We sought to assess whether implementing a scripted and brief, secular MOS ritual after a patient dies reduces healthcare team burnout or improves resiliency. Meth…	2018		Circulation	138	Supplement 2		626956349			#8093	Foresman-Capuzzi 2018	Exclusion reason: Wrong study design; Sarah Wawrzynski (2024-06-18 02:44:55)(Select): abstract;
Development of a Pediatric Palliative Care Curriculum and Dissemination Model: Education in Palliative and End-of-Life Care (EPEC) Pediatrics	Friedrichsdorf, S. J.; Remke, S.; Hauser, J.; Foster, L.; Postier, A.; Kolste, A.; Wolfe, J.	Context. Most children living and dying with serious illnesses experience high burden of distressing symptoms. Many seriously ill children and their families do not have access to subspecialist pediatric palliative care (PPC) services nor to clinicians trained in primary PPC. Lack of PPC education appears to be a significant barrier to PPC implementation. Objectives. Description of the developmen…	2019	Oct	Journal of Pain and Symptom Management	58	4	707-+	WOS:000486190100028	10.1016/j.jpainsymman.2019.06.008		#8214	Friedrichsdorf 2019	Exclusion reason: Wrong patient population; Na Ouyang (2024-06-18 02:17:32)(Select): not picu setting, no outcomes measured;
Implementing a palliative care program in a newborn intensive care unit	Gale, G.; Brooks, A.	In the United States the majority of infants who die in the first 27 days end their lives in the neonatal intensive care unit (NICU). This article describes the implementation of a NICU-based team approach to providing end-of-life care to dying infants and their families. Timeline, activities, and resultant improvements in family care and staff support are described. Moral distress among nurses c…	2006		Advances in Neonatal Care	6	1	37-53	43176658	https://dx.doi.org/10.1016/j.adnc.2005.11.004		#8268	Gale 2006	Exclusion reason: Wrong study design; Elizabeth Broden (2024-07-23 05:27:40)(Select): find the evaluation article;
Using EmPalPed-An Educational Toolkit on Essential Messages in Palliative Care and Pain Management in Children-As a Strategy to Promote Pediatric Palliative Care	García-Quintero, X.; Claros-Hulbert, A.; Tello-Cajiao, M. E.; Bolaños-Lopez, J. E.; Cuervo-Suárez, M. I.; Durán, M. G. G.; Gómez-García, W.; McNeil, M.; Baker, J. N.	Background: Most children needing palliative care (PC) live in low- and middle-income countries. In Colombia, pediatric palliative care (PPC) knowledge among healthcare professionals (HCPs) is lacking as PPC is not included in the educational curricula of healthcare programs. Therefore, specific training that improves knowledge of HCPs and access to PC for children and their families is needed. T…	2022	Jun	Children-Basel	9	6	11	WOS:000816316000001	10.3390/children9060838		#8316	García-Quintero 2022	Exclusion reason: Wrong setting; Sarah Wawrzynski (2024-06-05 00:33:29)(Select): Not EOL, but implementation of education to improve PPC. Results not specific to ICU;
Update on the palliative care approach at the pediatric intensive care unit	Garcia-Salido, A.; Navarro-Mingorance, A.; Martino-Alba, R.; Nieto-Moro, M.	Pediatric palliative care aims at improving the care and quality of life of children who are terminally ill or have a fatal prognosis. In the hospital setting, end-of-life decisions and treatments are common in intensive care units. This is why the integration of palliative care in these units is a logical evolution of the clinical approach to severely ill children. Thisstudyprovidesanupdateonthe…	2022		Archivos Argentinos de Pediatria	120	6	E255-E263	2021788343	https://dx.doi.org/10.5546/aap.2022.eng.e255		#8322	Garcia-Salido 2022	Exclusion reason: Wrong study design; Sarah Wawrzynski (2024-06-27 00:10:18)(Select): narrative review; Elizabeth Broden (2024-05-14 05:13:46)(Screen): I think this is probably not what we are looking for but I can't tell for sure, so including for now. ;
Implementing Rounding Checklists in a Pediatric Oncologic Intensive Care Unit	Gardner, M. K.; Amado, P. J.; Baig, M. U.; Mohiuddin, S.; Harden, A.; Ewing, L. J.; Razvi, S.; Cortes, J. A.; Mejia, R.; Petropoulos, D.; Tewari, P.; Ahmad, A. H.	Standardized rounding checklists during multidisciplinary rounds (MDR) can reduce medical errors and decrease length of pediatric intensive care unit (PICU) and hospital stay. We added a standardized process for MDR in our oncologic PICU. Our study was a quality improvement initiative, utilizing a four-stage Plan-Do-Study-Act (PDSA) model to standardize MDR in our PICU over 3 months, from January…	2022		Children	9	4	580	2016565053	https://dx.doi.org/10.3390/children9040580		#8328	Gardner 2022	Exclusion reason: Wrong intervention;
Individual Neonatal End-of-Life Care and Family-Centred Bereavement Support	Garten, L.; von der Hude, K.; Rösner, B.; Klapp, C.; Bührer, C.	Neonatal end-of-life care and family-centred bereavement support in perinatal medicine are a multiprofessional challenge directed to the dying newborn and the parents as well as to the care-givers. Clinical experience shows that many aspects of individual neonatal end-of-life care and family-centred bereavement support are not well known to the health-care providers. This is especially true for a…	2013	Jun	Zeitschrift Fur Geburtshilfe Und Neonatologie	217	3	95-102	WOS:000322368700007	10.1055/s-0033-1347207		#8344	Garten 2013	Exclusion reason: Wrong study design; Sarah Wawrzynski (2024-06-12 00:50:53)(Select): no evaluation of program; Elizabeth Broden (2024-06-07 23:51:08)(Select): needs translation;
Massage therapy for symptom reduction and improved quality of life in children with cancer in palliative care: A pilot study	Genik, L. M.; McMurtry, C. M.; Marshall, S.; Rapoport, A.; Stinson, J.	Background: For children with cancer in palliative care, pain and worry are common and frequently undermanaged, which negatively impacts quality of life (QOL). Massage therapy (MT) can lead to reduced pain in children with chronic illnesses. Children with cancer have experienced lower anxiety after MT. No studies have examined the effects of MT in pediatric oncology patients receiving palliative …	2020	Jan	Complementary Therapies in Medicine	48		6	WOS:000514023100025	10.1016/j.ctim.2019.102263		#8386	Genik 2020	Exclusion reason: Wrong setting; Elizabeth Broden (2024-06-07 01:48:15)(Select): I think not ICU based on some participants being "too unwell to complete surveys" which would likely be most ICU patients; Na Ouyang (2024-06-06 22:51:28)(Select): not sure if ICU settings;
Self-Efficacy of Pediatric Residents Caring for Patients at End-of-Life	Gleditsch, K.; Doss, J.; Duplantier, M.; Morvant, A.	BACKGROUND: There are special considerations and challenges to approaching the death of a pediatric patient. These circumstances are not often addressed in medical school curricula, which tends to be aimed at the care of adults. Pediatric residents are frequently called on to take care of dying children in the emergency, oncology and ICU settings. However, pediatric residents often do not feel pr…	2020		Pediatrics	146	1	222	633624065	https://dx.doi.org/10.1542/peds.146.1_MeetingAbstract.222		#8487	Gleditsch 2020	Exclusion reason: Wrong study design; Sarah Wawrzynski (2024-06-18 03:43:34)(Select): abstract; Vermetha Polite (Library Team) (2024-05-29 05:41:49)(Select): Requested through ILL TN 2157780;	Interlibrary Loan
Developing the Comfort Care Case: An End-of-Life Resource for Pediatric Patients, Their Families, and Health Professionals	Goymour, K. L.; Heaton, M.; Coombs, S.; Kelk, N.; Estreich, K.; Sarraf, S.; Trethewie, S.; Jaaniste, T.	Caring for a child in hospital who is approaching death, in the terminal phase, requires a focus on caring for the physical, emotional, and spiritual needs of the child and family. Health professionals caring for these children and families may need to shift their focus from a treatment-focused approach aimed at cure or maintaining life to a comfort-focused approach. The Comfort Care Case (CCC) i…	2019	Jul	Journal of Palliative Care	34	3	197-204	WOS:000471879700008	10.1177/0825859718796791		#8585	Goymour 2019	Exclusion reason: Wrong study design; Na Ouyang (2024-06-22 01:05:21)(Select): no outcome measured;
Communicating death and dying through simulation: A project with pediatric residents	Greening, H. G.; Havalad, V.; Kobler, K.	Program Goals Pediatric residentscare for a wide spectrum of children with acute and chronic disease processes. They are often the first to communicate with families, yet receive little formal training in conveying difficult information. In 2014, during this author's chief resident academic year, many residents expressed feelings of frustration and inadequacy when caring for children at end-of-li…	2018		Pediatrics	141	1		630252747	https://dx.doi.org/10.1542/peds.141.1-MeetingAbstract.376		#8624	Greening 2018	Exclusion reason: Wrong study design; Vermetha Polite (Library Team) (2024-05-29 05:45:46)(Select): Requested through ILL TN 2157782;	Interlibrary Loan
Parents' return to the hospital after the death of their children: Importance of palliative care after death	Halal, G.; Lago, P. L.; Piva, J.; Halal, M.	Introduction To analyze the perception of parents regarding their return to the hospital where their children died to participate in a conversation with doctors and to analyze the feelings of parents about their participation in a study evaluating the care provided in the moments leading up to the death of children. Methods A descriptive exploratory qualitative study. The study sites were the ped…	2015		Critical Care	19	SUPPL. 1	S198-S199	71938969	https://dx.doi.org/10.1186/cc14652		#8778	Halal 2015	Exclusion reason: Wrong study design; Elizabeth Broden (2024-06-21 05:09:49)(Select): conf abstract;
NICU nurses' moral distress surrounding the deaths of infants	Han, S.; Min, H.; Kim, S.	BACKGROUND: As Korean neonatal nurses frequently experience the deaths of infants, moral distress occurs when they provide end-of-life care to the infants and their families. Although they need to care for the patients' deaths and consequently experience burnout and turnover due to moral distress from the situation, there is a lack of a support for nurses. Moreover, not much information is availa…	2023		Nursing Ethics	30	2	276-287	639401679	https://dx.doi.org/10.1177/09697330221134978		#8818	Han 2023	Exclusion reason: Wrong study design;
The end-of-life spiritual care service package in the Newborn intensive care unit(S)	Hasanpour, M.; Sadeghi, N.; Heidarzadeh, M.	Objectives: Despite current advances in child care scientific models, most children are at risk of dying in the neonatal period or immediately before delivery. Parents experience deep pain and suffering because of the death of their infant. Several studies mentioned that the most agonizing experience in the parents' life is their child's death which causes them extreme suffering and could remain …	2016		Journal of Pain and Symptom Management	52	6	e7-e8	613776178	https://dx.doi.org/10.1016/j.jpainsymman.2016.10.007		#8919	Hasanpour 2016	Exclusion reason: Wrong study design; Sarah Wawrzynski (2024-06-18 02:45:16)(Select): abstract;
The chameleon project: A children's end of life care quality improvement project: Preliminary results	Haynes, S.; Kelly, N.; Turnbull, J.; Griffin, H.; Connolly, A.; Dorsett, C.; Brown, J.; Wolff, A.	Background As there was no specialist paediatric palliative care team in the region, we made a successful bid to NHS England's Marginal rate Emergency Threshold (MRET) and Readmission Fund for the Chameleon Project1 in 2018. The project has been funded for 12 months to audit and improve children's end of life care across the region. It provides a regional specialist team: consultant paediatrician…	2019		Archives of Disease in Childhood	104	Supplement 2	A190	628192247	https://dx.doi.org/10.1136/archdischild-2019-rcpch.456		#8958	Haynes 2019	Exclusion reason: Wrong study design;
TIMELY END-OF-LIFE COMMUNICATION FOR PARENTS OF CHILDREN WITH A BRAIN TUMOR: A REPORT OF THE COMPLETE INTERVENTION OUTCOMES	Hendricks-Ferguson, V.; Haase, J.; Pradhan, K.; Shih, C. S.; Kane, J.; Gauvain, K.		2014	Mar	Oncology Nursing Forum	41	2	E106-E106	WOS:000643709600103			#9023	Hendricks-Ferguson 2014	Exclusion reason: Wrong study design; Vermetha Polite (Library Team) (2024-05-29 05:49:48)(Select): Requested through ILL TN 2157784;	Interlibrary Loan
COMPLETE (Communication Plan Early Through End of Life): Development of a Research Program to Diminish Suffering for Children at End of Life	Hendricks-Ferguson, V.; Newman, A. R.; Brock, K. E.; Haase, J. E.; Raybin, J. L.; Saini, S.; Moody, K. M.	While overall survival has improved significantly for children with cancer over the past 75 years, cancer remains the leading cause of death from disease among children and adolescents. Further, despite the many advances in medical and nursing care, children with cancer still experience significant physical and emotional suffering over the course of their illness, especially at the end of life (E…	2021		Journal of Pediatric Nursing	61		454-456	636016518	https://dx.doi.org/10.1016/j.pedn.2021.08.010		#9026	Hendricks-Ferguson 2021	Exclusion reason: Wrong setting; Elizabeth Broden (2024-06-06 03:18:50)(Select): appears to be delivered in clinic;
Evaluation of Physician and Nurse Dyad Training Procedures to Deliver a Palliative and End-of-Life Communication Intervention to Parents of Children with a Brain Tumor	Hendricks-Ferguson, V. L.; Kane, J. R.; Pradhan, K. R.; Shih, C. S.; Gauvain, K. M.; Baker, J. N.; Haase, J. E.	When a child's prognosis is poor, physicians and nurses (MDs/RNs) often struggle with initiating discussions about palliative and end-of-life care (PC/EOL) early in the course of illness trajectory. We describe evaluation of training procedures used to prepare MD/RN dyads to deliver an intervention entitled: Communication Plan: Early Through End of Life (COMPLETE) intervention. Our training was d…	2015	Sep-Oct	Journal of Pediatric Oncology Nursing	32	5	337-347	WOS:000359417800010	10.1177/1043454214563410		#9029	Hendricks-Ferguson 2015	Exclusion reason: Wrong patient population;
Nurse-led implementation of a ventilator-associated pneumonia care bundle in a children's critical care unit	Hill, C.	Ventilator-associated pneumonia (VAP) is the leading cause of death with hospital-acquired infections, and preventing it is one of the Saving Lives initiatives ( Department of Health 2007 ). This article discusses the implementation of a purpose-designed VAP care bundle in a children's intensive care unit and examines the unique role of nurses in the management of the change process. A nurse-led …	2016		Nursing children and young people	28	4	23-27	615043811	https://dx.doi.org/10.7748/ncyp.28.4.23.s21		#9087	Hill 2016	Exclusion reason: Wrong intervention; Sarah Wawrzynski (2024-06-05 00:25:17)(Select): not EOL, VAP bundle care; Vermetha Polite (Library Team) (2024-05-23 02:27:08)(Select): Requested through ILL TN 2156396;	Interlibrary Loan
Program gives children with life-limiting conditions quality of life	Hilton, Lisette	The article focuses on the Hummingbird Program led by pediatrician Gary Ceneviva to help children with life-threatening conditions and their families to navigate the health care system. Topics discussed include the conditions of the children in the program, the lack of care experienced by children with life-threatening illnesses and the benefit of technology in enabling children to live their las…	2014		Contemporary Pediatrics	31	2	31-34	94360091. Language: English. Entry Date: 20140212. Revision Date: 20140218. Publication Type: Journal Article			#9097	Hilton 2014	Exclusion reason: Wrong study design;
Parent-Clinician Communication Intervention during End-of-Life Decision Making for Children with Incurable Cancer	Hinds, P. S.; Oakes, L. L.; Hicks, J.; Powell, B.; Srivastava, D. K.; Baker, J. N.; Spunt, S. L.; West, N. K.; Furman, W. L.	Background: In this single-site study, we evaluated the feasibility of a parent-clinician communication intervention designed to: identify parents' rationale for the phase I, do-not-resuscitate (DNR), or terminal care decision made on behalf of their child with incurable cancer; identify their definition of being a good parent to their ill child; and provide this information to the child's clinic…	2012	Aug	Journal of Palliative Medicine	15	8	916-922	WOS:000307095200014	10.1089/jpm.2012.0006		#9108	Hinds 2012	Exclusion reason: Wrong setting; Na Ouyang (2024-06-19 09:05:04)(Select): not sure if picu; Na Ouyang (2024-03-06 02:20:51)(Screen): pediatric oncology;
End of Life Therapeutic Videography in Pediatrics: Feasibility and Acceptability	Hirsh, C. D.; Grossoehme, D. H.; Tsirambidis, H.; Richner, G.; Friebert, S.	Purpose: This study aimed to determine the feasibility and acceptability of using videography to alleviate the stress of anticipatory mourning in pediatric palliative care patients. A secondary aim was to expand palliative/end of life care research by performing a more comprehensive examination of children's experiences with life-shortening illness. Methods: Eligible patients ages eight and older…	2022	2022 Feb	Omega-Journal of Death and Dying			12	WOS:000752943100001	10.1177/00302228211046793		#9118	Hirsh 2022	Exclusion reason: Wrong setting; Elizabeth Broden (2024-06-08 00:18:17)(Select): no ICU specific outcomes;
Implementation of an Innovative Palliative Care Screening Tool in the Pediatric Intensive Care Unit: A Pilot Study	Hodge, C. H.; Kerris, E. W.; Freeman, M. C.; Eckman, S. T.; Deeter, D. M.; Even, K. M.	Background: Pediatric palliative care (PPC) can improve the quality of care provided to critically ill children with a high risk of morbidity and mortality. Early identification of patients admitted to the pediatric intensive care unit (PICU) who may benefit from PPC involvement is essential. Objective(s): To create a brief screening tool, the Pediatric Intensive Care-Pediatric Palliative Care Sc…	2023		Journal of Palliative Medicine				2027883893	https://dx.doi.org/10.1089/jpm.2023.0292		#9133	Hodge 2023	Exclusion reason: Wrong intervention; Sarah Wawrzynski (2024-06-05 00:36:07)(Select): not EOL;
Innovative communication approaches for initializing pediatric palliative care: perspectives of family caregivers and treating specialists	Hrdlickova, L.; Polakova, K.; Loucka, M.	BackgroundEffective cooperation between a pediatric palliative care team (PPCT), primary treating specialists, patients and families is crucial for high quality care of children with complex life-limiting conditions. Several barriers among patients, families and treating specialists have been identified in the context of initializing pediatric palliative care. The aim of the study was to assess t…	2023	Oct	Bmc Palliative Care	22	1	9	WOS:001080766200002	10.1186/s12904-023-01269-3		#9238	Hrdlickova 2023	Exclusion reason: Wrong setting; Elizabeth Broden (2024-06-07 00:10:31)(Select): not PICU, not focused on EOL;
Trigger Criteria to Increase Appropriate Palliative Care Consultation in the Neonatal Intensive Care Unit	Humphrey, Lisa; Schlegel, Amy; Seabrook, Ruth; McClead, Richard	INTRODUCTION: Pediatric palliative care (PPC) seeks longitudinal relationships with patients facing life-threatening conditions. The majority of pediatric deaths occur within the first year of life, especially neonatal intensive care unit (NICU); however, the consultation by PPC in the NICU is not routine. This project sought to improve the PPC's presence within 1 NICU for patients facing life-li…	2019		Pediatric quality & safety	4	1	e129		https://dx.doi.org/10.1097/pq9.0000000000000129		#9300	Humphrey 2019	Exclusion reason: Wrong intervention; Sarah Wawrzynski (2024-06-27 00:39:33)(Select): QI improve PPC referral, not EOL;
MULTI-DISCIPLINARY PAEDIATRIC SIMULATION: AN EVALUATION of the EXPERIENCE of AMBULANCE CLINICIANS	Ideson, S.; Pool, H.; Ward, C.; Webb, R.	Objectives We evaluated the experiences of ambulance clinicians participating in multi-disciplinary simulation and their confidence in caring for and communicating with children, young people and their families in the pre-hospital setting. Methods Small groups of emergency ambulance crew (non-registrants as well as healthcare professionals) who volunteer for or are employed by St John Ambulance t…	2023		Archives of Disease in Childhood	108	Supplement 2	A357-A358	642220851	https://dx.doi.org/10.1136/archdischild-2023-rcpch.564		#9340	Ideson 2023	Exclusion reason: Wrong study design;
Effects of death education on nurses' death anxiety, depression regarding death, and attitudes towards the dying patient	Inci, F.; Oz, F.	Objective: The research was carried out as a pre-test, post-test patterned intervention research in one group in order to assess the effects of death education on death anxiety of nurses who are nursing patients in terminal phase, their death depression regarding death, and their attitudes towards the dying patient. Method(s): The research was conducted with 45 nurses working in clinics wherein t…	2009		Anadolu Psikiyatri Dergisi	10	4	253-260	355728155			#9355	Inci 2009	Exclusion reason: Wrong study design; Elizabeth Broden (2024-06-26 02:03:33)(Select): chatgpt translation does not seem to capture the full article. i think we should exclude since we cannot extract the data we need?; Elizabeth Broden (2024-06-11 06:28:37)(Select): unable to do translation in Google translate, trying chatgpt; Elizabeth Broden (2024-06-07 04:48:57)(Select): needs translation; Verm…	Interlibrary Loan
ESSENTIAL ENGAGEMENT: NICU NURSES' RELATIONSHIPS WITHIN END-OF-LIFE CARE	Ives-Baine, Lori; Lindsay, Gail; Wel, Elizabeth Vander; Barker, Crystal; Saini, Jennie; Cross, Nadine	Lindsay, Cross, and Ives-Baine (2012) explored the experiences of neonatal intensive care (NICU) nurses with infants at end-of-life and their families. In keeping with our research agreement, the findings were presented to the rest of the NICU staff at two sets of education days. The nurses affirmed the research pattern of essential engagement through telling stories of grief and professional gro…	2013		Illness, Crisis & Loss	21	4	297-314	104019515. Language: English. Entry Date: 20140212. Revision Date: 20231107. Publication Type: Journal Article	10.2190/IL.21.4.c		#9410	Ives-Baine 2013	Exclusion reason: Wrong study design; Elizabeth Broden (2024-06-07 23:45:30)(Select): describes changes based on study findings but does not provide info about evaluating them;
A bereavement model for the intensive care nursery	Jansen, J. L.	The death of an infant in a neonatal intensive care unit presents unique challenges to the infant's family and caregivers. The grieving process may begin before the infant is born and continue for months, even years, after the death. Parents and families often feel isolated as they grieve the loss of a child whom few other people knew. Caregivers may also feel overwhelmed during this time, as the…	2003		Neonatal network : NN	22	3	17-23	36771584			#9473	Jansen 2003	Exclusion reason: Wrong study design; Elizabeth Broden (2024-06-26 03:15:32)(Select): only one sentence evaluating the program. excluding; Vermetha Polite (Library Team) (2024-05-29 05:53:10)(Select): Requested through ILL TN 2157786;	Interlibrary Loan
Communication with parents concerning withholding or withdrawing of life-sustaining interventions in neonatology	Janvier, A.; Barrington, K.; Farlow, B.	The nature and content of the conversations between the healthcare team and the parents concerning withholding or withdrawing of life-sustaining interventions for neonates vary greatly. These depend upon the status of the infant; for some neonates, death may be imminent, while other infants may be relatively stable, yet with a potential risk for surviving with severe disability. Healthcare provid…	2014		Seminars in Perinatology	38	1	38-46	372201032	https://dx.doi.org/10.1053/j.semperi.2013.07.007		#9482	Janvier 2014	Exclusion reason: no intervention; Na Ouyang (2024-06-21 23:34:02)(Select): not an intervention study;
[Changing the treatment goal at the end of life: effects of a guideline at a hospital]	Jox, R. J.; Winkler, E. C.; Borasio, G. D.	BACKGROUND AND OBJECTIVE: Deciding about treatment goals at the end of life is a frequent and difficult challenge to medical staff. As more health care institutions issue ethico-legal guidelines to their staff the effects of such a guideline should be investigated in a pilot project., PARTICIPANTS AND METHODS: Prospective evaluation study using the pre-post method. Physicians and nurses working i…	2012		Anderung des Therapieziels am Lebensende: Effekte einer Klinik-Leitlinie.	137	16	829-33		https://dx.doi.org/10.1055/s-0031-1298890		#9632	Jox 2012	Exclusion reason: Wrong patient population; Elizabeth Broden (2024-07-10 07:57:28)(Select): i think this is not pediatric; Sarah Wawrzynski (2024-06-18 03:23:58)(Select): needs translation;
The impact of a perinatal palliative care on length of stay, ICU days and invasive procedures	Kamrath, H.; Needle, J.; Osterholm, E.; Stover-Haney, R.	Objectives * Describe the history, epidemiology, and role of perinatal palliative care. * Examine the impact of perinatal palliative care on neonatal outcomes at the University of Minnesota. * Explore the potential benefits of perinatal palliative care for the infant, the parent, and the healthcare system. Original Research Background. The Perinatal Palliative Care Program (PPCP) at the Universit…	2016		Journal of Pain and Symptom Management	51	2	353-354	72204679			#9697	Kamrath 2016	Exclusion reason: Wrong study design; Sarah Wawrzynski (2024-06-18 03:18:26)(Select): abstract;
Impact of Palliative Care Involvement on End-of-Life Care Patterns Among Adolescents and Young Adults With Cancer: A Population-Based Cohort Study	Kassam, A.; Gupta, A.; Rapoport, A.; Srikanthan, A.; Sutradhar, R.; Luo, J.; Widger, K.; Wolfe, J.; Earle, C.; Gupta, S.	PURPOSE Evidence suggests that adolescents and young adults (AYAs) with cancer (defined as age 15-39 years) receive high-intensity (HI) medical care at the end-of-life (EOL). Previous population-level studies are limited and lack information on the impact of palliative care (PC) provision. We evaluated prevalence and predictors of HI-EOL care in AYAs with cancer in Ontario, Canada. A secondary ai…	2021		Journal of Clinical Oncology	39	22	2506-2515	2017283687	https://dx.doi.org/10.1200/JCO.20.03698		#9756	Kassam 2021	Exclusion reason: Wrong study design;
Effect of a condolence letter on grief symptoms among relatives of patients who died in the ICU: a randomized clinical trial	Kentish-Barnes, N.; Chevret, S.; Champigneulle, B.; Thirion, M.; Souppart, V.; Gilbert, M.; Lesieur, O.; Renault, A.; Garrouste-Orgeas, M.; Argaud, L.; Venot, M.; Demoule, A.; Guisset, O.; Vinatier, I.; Troche, G.; Massot, J.; Jaber, S.; Bornstain, C.; Gaday, V.; Robert, R.; Rigaud, J. P.; Cinotti, R.; Adda, M.; Thomas, F.; Calvet, L.; Galon, M.; Cohen-Solal, Z.; Cariou, A.; Azoulay, E.	Purpose: Family members of patients who die in the intensive care unit (ICU) may experience symptoms of stress, anxiety, depression, posttraumatic stress disorder (PTSD), and/or prolonged grief. We evaluated whether grief symptoms were alleviated if the physician and the nurse in charge at the time of death sent the closest relative a handwritten condolence letter. Method(s): Multicenter randomiz…	2017		Intensive Care Medicine	43	4	473-484	614436915	https://dx.doi.org/10.1007/s00134-016-4669-9		#9858	Kentish-Barnes 2017	Exclusion reason: Wrong patient population; Elizabeth Broden (2024-04-19 22:56:02)(Screen): I think this is adults but not totally clear so including for now;
Evaluation of an Electronic Medical Record Module for Nursing Documentation in Paediatric Palliative Care: Involvement of Nurses with a Think-Aloud Approach	Kernebeck, S.; Busse, T. S.; Jux, C.; Dreier, L. A.; Meyer, D.; Zenz, D.; Zernikow, B.; Ehlers, J. P.	Background: Paediatric palliative care (PPC) is a noncurative approach to the care of children and adolescents with life-limiting and life-threatening illnesses. Electronic medical records (EMRs) play an important role in documenting such complex processes. Despite their benefits, they can introduce unintended consequences if future users are not involved in their development. Aim: The aim of thi…	2022	Mar	International Journal of Environmental Research and Public Health	19	6	18	WOS:000776935400001	10.3390/ijerph19063637		#9862	Kernebeck 2022	Exclusion reason: Wrong study design; Sarah Wawrzynski (2024-06-18 03:46:37)(Select): not ICU or EOL;
Feasibility of a Family Centered Neonatal End of Life Care Protocol in NICU: A Mixed-methods Study	Kim, E. S.; Kim, S.; Ahn, S. Y.; Lee, H.	Background/aims: Some high-risk newborns admitted to neonatal intensive care units (NICU) face death despite caregivers' best efforts. Managing a deteriorating infant and their parents can be a massive challenge for NICU nurses within insufficient support systems. Developing neonatal end-of-life (EOL) care protocol will serve as valuable educational material for NICU nurses. However, the protocol…	2023		Palliative Medicine	37	1 Supplement	184	641784452	https://dx.doi.org/10.1177/02692163231172891		#9922	Kim 2023	Exclusion reason: Wrong study design;
Navigating parental requests: considering the relational potential standard in paediatric end-of-life care in the paediatric intensive care unit	Kingsley, J.; Clark, J.; Lewis-Newby, M.; Dudzinski, D. M.; Diekema, D.	Families and clinicians approaching a child's death in the paediatric intensive care unit (PICU) frequently encounter questions surrounding medical decision-making at the end of life (EOL), including defining what is in the child's best interest, finding an optimal balance of benefit over harm, and sometimes addressing potential futility and moral distress. The best interest standard (BIS) is oft…	2023	2023 Nov	Journal of Medical Ethics			8	WOS:001104658300001	10.1136/jme-2023-108912		#9959	Kingsley 2023	Exclusion reason: Wrong study design; Elizabeth Broden (2024-06-21 04:59:54)(Select): more of a perspective piece;
Music Therapy in an Integrated Pediatric Palliative Care Program	Knapp, C.; Madden, V.; Wang, H.; Curtis, C.; Sloyer, P.; Shenkman, E.	National experts have recommended that children with life-limiting illnesses receive integrated palliative and medical care. These programs offer a variety of services, including music therapy. Using survey data from parents whose were enrolled in Florida's Partners in Care: Together for Kids (PIC:TFK) program, this study investigates parents' experiences with music therapy. About 44% of children…	2009	Dec	American Journal of Hospice & Palliative Medicine	26	6	449-455	WOS:000272084600004	10.1177/1049909109341870		#10027	Knapp 2009	Exclusion reason: Wrong patient population; Elizabeth Broden (2024-06-08 00:08:06)(Select): also not ICU; Na Ouyang (2024-06-07 23:24:37)(Select): The percentage of patients in EOL is low. Considering exclude.; Elizabeth Broden (2024-03-29 02:45:39)(Screen): unclear if PICU, include for now;
Antenatal palliative care consultation: implications for decision-making and perinatal outcomes in a single-centre experience	Kukora, S.; Gollehon, N.; Laventhal, N.	Background Some pregnant patients with complex fetal anomalies meet with paediatric palliative care subspecialists prior to delivery, but referral to antenatal palliative care consultation (APCC) is not standard. Little is known about its role in perinatal decision-making. Methods A single-centre retrospective cohort study was undertaken for patients referred for outpatient antenatal counselling …	2017	Jan	Archives of Disease in Childhood-Fetal and Neonatal Edition	102	1	F12-F16	WOS:000391899100005	10.1136/archdischild-2016-311027		#10208	Kukora 2017	Exclusion reason: Wrong patient population; Elizabeth Broden (2024-03-29 23:25:42)(Screen): not sure we ever discussed perinatal/antenatal PPC. I think I will include for now and then in full text see if there is data about NICU time;
Identifying attitudes, knowledge gaps, and barriers to providing neonatal palliative care in a level IV NICU	Kyc, S.; Bruno, C.; Montgomery, A.	Purpose: A significant number of newborns are affected by life-limiting or life-threatening conditions, many due to congenital malformations and extreme prematurity. Despite advances in the medical care of these critically ill newborns, a number of these infants ultimately do not survive. Providing comfort as well as end-of-life care is essential in the care of these infants. Currently, there are…	2019		Pediatrics	144	2		630632132	https://dx.doi.org/10.1542/peds.144.2-MeetingAbstract.645		#10259	Kyc 2019	Exclusion reason: Wrong study design; Vermetha Polite (Library Team) (2024-05-29 05:55:40)(Select): Requested through ILL TN 2157788;	Interlibrary Loan
Impact of Pediatric Primary Palliative Care Education and Mentoring in Practice	Lafond, D.; Perko, K.; Fisher, D.; Mahmood, L. A.; Hinds, P. S.	Primary palliative care education and mentoring strengthens frontline clinicians' confidence and competence in pediatric palliative care, and potentially mitigates their moral distress. The project aims were to improve the knowledge, attitudes, and skills of frontline intradisciplinary clinicians in caring for children with serious conditions and their families. We undertook an intensive educatio…	2022	Feb	Journal of Hospice & Palliative Nursing	24	1	22-29	WOS:000736207100007	10.1097/njh.0000000000000802		#10286	Lafond 2022	Exclusion reason: Wrong setting; Elizabeth Broden (2024-06-06 03:34:27)(Select): 21% from ICU;
Return to hospital after death of children: Feelings of parents that participated in a study in Southern Brazil	Lago, P.; Halal, G.; Piva, J.; Halal, M.; Cabral, F.; Nilson, C.	Background and aims: The death of a child creates a large stress to parents and the healthcare team. Several researchers discuss the possibility of providing palliative care to parents after the death of their children. Aim(s): To analyze the perception of parents regarding the return to the hospital where their children died to participate in a interview with the attending physicians. Understand…	2014		Pediatric Critical Care Medicine	15	4 SUPPL. 1	42	71625985	https://dx.doi.org/10.1097/01.pcc.0000448893.17621.17		#10294	Lago 2014	Exclusion reason: Wrong study design;
Pediatric Project ECHO(R): A Virtual Community of Practice to Improve Palliative Care Knowledge and Self-Efficacy among Interprofessional Health Care Providers	Lalloo, C.; Osei-Twum, J. A.; Rapoport, A.; Vadeboncoeur, C.; Weingarten, K.; van Zanten, S. V.; Widger, K.; Stinson, J.	Background: Health care providers (HCPs) require ongoing training and mentorship to fully appreciate the palliative care needs of children. Project ECHO(R) (Extension for Community Healthcare Outcomes) is a model for delivering technology-enabled interprofessional education and cultivating a community of practice among HCPs who care for children with life-limiting illness. Objectives: To develop,…	2021	Jul	Journal of Palliative Medicine	24	7	1036-1044	WOS:000599946900001	10.1089/jpm.2020.0496		#10319	Lalloo 2021	Exclusion reason: Wrong setting; Elizabeth Broden (2024-06-04 03:29:21)(Select): does not report proportion of PICU/NICU;
Effect of end-of-life care education on perceived self-efficacy of the pediatric respiratory therapist	Lauderbaugh, D. L.; Popien, T.; Doshi, A.	Background: End-of-life care (EoLC) is difficult for respiratory therapists (RTs), causing struggles with providing EoLC and grief during and after the death. Objective: The objective of the study was to determine if EoLC education can increase RTs' perception of knowledge of EoLC, respiratory therapy as a valuable EoLC service, comfort providing EoLC, and knowledge of ways to deal with grief. Me…	2023		Canadian Journal of Respiratory Therapy	59	1	66-69	WOS:001113995700008	10.29390/cjrt-2022-001		#10392	Lauderbaugh 2023	Exclusion reason: Wrong patient population; Na Ouyang (2024-06-19 08:56:43)(Select): not nurses, not sure if PICU;
Debrief after a resuscitation/death of a child. A survey of trainee's attitudes, thoughts and experiences	Leemon, D.; Fitzsimons, A.; Dalzell, E.	Context Debrief after resuscitation may be beneficial for improving outcomes following resuscitation but can also be an opportunity to provide emotional/psychological support for the team involved. Problem Historically in our department, debriefing happened in an ad hoc manner and it was felt that this reflected regional practice. Assessment of problem and analysis of its causes To investigate th…	2016		Archives of Disease in Childhood	101	Supplement 1	A330	612211538	https://dx.doi.org/10.1136/archdischild-2016-310863.542		#10486	Leemon 2016	Exclusion reason: Wrong study design;
Social worker and chaplain activities with parents of critically ill children with cancer	Lentini, N.; Martinez, E.; Arenson, M.; Heap, N.; Michelson, K.	Learning Objectives: Social workers (SWs) and chaplains (Cs) support families of PICU cancer patients. Few data describe the activities and impact of SWs and Cs (SWs/Cs) in the PICU. This study examined the activities of SWs/Cs caring for PICU cancer or stem cell transplant (hereafter 'cancer') patients, and parents' report about their experiences with SWs/Cs. Method(s): Parents of complicated PI…	2018		Critical Care Medicine	46	Supplement 1	419	620080525	https://dx.doi.org/10.1097/01.ccm.0000528879.00148.5a		#10520	Lentini 2018	Exclusion reason: Wrong study design; Sarah Wawrzynski (2024-06-15 03:40:51)(Select): abstract;
Patients' and Parents' Needs, Attitudes, and Perceptions About Early Palliative Care Integration in Pediatric Oncology	Levine, D. R.; Mandrell, B. N.; Sykes, A.; Pritchard, M.; Gibson, D.; Symons, H. J.; Wendler, D.; Baker, J. N.	IMPORTANCE Early palliative care integration for cancer patients is now touted as the optimal care model, yet significant barriers often prevent its implementation. A perceived barrier, especially for pediatric oncology patients, is the notion that patients and their families may not need or want palliative care involvement early in the disease trajectory. OBJECTIVE To determine the perception of…	2017	Sep	Jama Oncology	3	9	1214-1220	WOS:000410676400013	10.1001/jamaoncol.2017.0368		#10557	Levine 2017	Exclusion reason: Wrong setting; Elizabeth Broden (2024-06-07 04:42:00)(Select): approached in clinic;
The Photographs of Meaning Program for Pediatric Palliative Caregivers and Its Impact on Meaning, Well-Being, and Perceived Social Support	Levy, K.; Grant, P. C.; Depner, R. M.; Tenzek, K. E.; Beaupin, L. K.; Pailler, M. E.; Brewer-Spritzer, E.	Background: Caring for a child or adolescent with palliative care needs can significantly influence the physical, mental, financial, and social well-being of caregivers. Due to this multifaceted impact, there is a demand for evidence-based support that meets the distinct needs of this population.Objective: This study aims to evaluate the effect the Photographs of Meaning Program (POM) has on mean…	2020	Jun	Palliative Medicine Reports	1	1	84-91	WOS:000721692800005	10.1089/pmr.2020.0046		#10566	Levy 2020	Exclusion reason: Wrong setting; Na Ouyang (2024-06-14 00:35:06)(Select): no information about ICU setting;
Techniques to Communicate Better With Parents During End-of-Life Scenarios in Neonatology	Lizotte, M. H.; Barrington, K. J.; Sultan, S.; Pennaforte, T.; Moussa, A.; Lachance, C.; Sureau, M.; Zao, Y. L.; Janvier, A.	BACKGROUND AND OBJECTIVES: Clinicians are urged to optimize communication with families, generally without empirical practical recommendations. The objective of this study was to identify core behaviors associated with good communication during and after an unsuccessful resuscitation, including parental perspectives. METHODS: Clinicians from different backgrounds participated in a standardized, v…	2020	Feb	Pediatrics	145	2	9	WOS:000511175000036	10.1542/peds.2019-1925		#10713	Lizotte 2020	Exclusion reason: Wrong setting;
Optimizing communication with parents during and after an unsuccessful neonatal resuscitation: Parents' and providers' perspectives	Lizotte, M. H.; Pennaforte, T.; Barrington, K.; Sultan, S.; Lachance, C.; Moussa, A.; Sureau, M.; Janvier, A.	Background: Providers are urged to communicate in an empathic and ethical manner when having difficult conversations with parents, generally without practical evidence-based suggestions. Objective(s): Investigate communication with parents during/ after an unsuccessful neonatal resuscitation and evaluate what represents optimal communication skills. Design/Methods: Participants with various exper…	2016		Journal of Pain and Symptom Management	52	6	e141	613776199	https://dx.doi.org/10.1016/j.jpainsymman.2016.10.309		#10714	Lizotte 2016	Exclusion reason: Wrong study design;
A framework for conducting follow-up meetings with parents after a child's death in the pediatric intensive care unit*	Eggly, Susan; Meert, Kathleen L.; Berger, John T.; Zimmerman, Jerry J.; Anand, Kanwaljeet J. S.; Newth, Christopher J. L.; Harrison, Rick; Carcillo, Joseph A.; Dean, J. Michael; Willson, Douglas F.; Nicholson, Carol	Nearly 55,000 children die annually in the United States (1), affecting the health and welfare of many families. Regardless of the cause, the majority of these deaths occur in hospitals; many after admission to a pediatric intensive care unit (PICU) (2, 3). Bereavement care is an important aspect of pediatric end-of-life care (3), in part, because bereaved parents often seek information and emoti…	2011		Pediatric critical care medicine : a journal of the Society of Critical Care Medicine and the World Federation of Pediatric Intensive and Critical Care Societies	12	2	147-152		10.1097/pcc.0b013e3181e8b40c		#10862	Eggly 2011	Exclusion reason: Wrong study design; Sarah Wawrzynski (2024-09-18 23:23:43)(Select): Including, but I think this is a duplicate?; Elizabeth Broden (2024-08-08 04:24:15)(Select): Abstract Objective: To describe a framework to assist pediatric intensive care unit physicians in conducting follow-up meetings with parents after their child's death. Many childhood deaths occur in pediatric intensive c…
Bereavement debriefing sessions: an intervention to support health care professionals in managing their grief after the death of a patient.	Keene, Elizabeth A; Hutton, Nancy; Hall, Barbara; Rushton, Cynda Hylton	Health care professionals experience grief when caring for children with life-threatening conditions. Harriet Lane Compassionate Care, the pediatric palliative care program of the Johns Hopkins Children's Center, created an action plan to support health care professionals; one intervention-- the bereavement debriefing session - was specifically aimed at providing emotional support and increasing …	2010		Pediatric nursing	36	4	185-190		NA		#10876	Keene 2010	Exclusion reason: Wrong setting; Elizabeth Broden (2024-09-12 06:14:43)(Select): ICU not reported;
My child's legacy: a mixed methods study of bereaved parents and providers' opinions about collaboration with NICU teams in quality improvement initiatives.	Bourque, Claude Julie; Dahan, Sonia; Mantha, Ginette; Reichherzer, Martin; Janvier, Annie	Objective Although stakeholders’ participation in healthcare is increasingly recommended, bereaved parents are often excluded for perceived potential risks to them. The objective of this study is to describe the ongoing involvement and the perspectives of bereaved parents engaged in different types of activities in Neonatal Intensive Care Units and providers who work with them. Design/methods Mix…	2020		BMJ open	10	9	e034817-NA		10.1136/bmjopen-2019-034817		#10877	Bourque 2020	Exclusion reason: Wrong study design; Elizabeth Broden (2024-09-10 00:53:53)(Select): describes parent involvement in multiple activities in the NICU - not about a specific intervention. exclude;
Impact of Palliative Care Education on Nurses' Knowledge, Attitude and Experience Regarding Care of Chronically Ill Children	El-Nagar, Samya; Lawend, Josephin	Palliative care of children is the active total care of the child's body, mind, spirit and also involves giving support to the family. It also begins when illness is diagnosed and continuous regardless of whether or not a child receives treatment directed at the disease. The aim of this study was to evaluate the impact of palliative care education on nurses' knowledge, attitude and experience reg…	2013		Journal of Natural Sciences Research	3	11	94-103		NA		#10883	El-Nagar 2013	Exclusion reason: Wrong setting; Elizabeth Broden (2024-09-10 00:40:56)(Select): 23% in ICU - exclude;
A reflective practice intervention to act on the moral distress of nurses providing end-of-life care on acute care units	Meziane, Dounia; Ramirez-Garcia, Maria Pilar; Fortin, Marie-Laurence	Background: Nurses providing end-of-life care in acute care units often suffer from moral distress. Reflective practice (RP) may enable these nurses to realise desirable practice and then decrease ...	2018		International journal of palliative nursing	24	9	444-451		10.12968/ijpn.2018.24.9.444		#10925	Meziane 2018	Exclusion reason: Wrong patient population; Na Ouyang (2024-09-22 10:09:04)(Select): not sure if pedis; Elizabeth Broden (2024-08-13 00:14:34)(Screen): EOL in title but not abstract... maybe include; Elizabeth Broden (2024-08-13 00:14:02)(Screen): Abstract Background: Nurses providing end-of-life care in acute care units often suffer from moral distress. Reflective practice (RP) may enable these …
Improving Staff Knowledge and Attitudes Toward Providing Psychosocial Support to NICU Parents Through an Online Education Course	Hall, Sue; Famuyide, Mobolaji; Saxton, Sage N.; Moore, Tiffany A.; Mosher, Sara; Sorrells, Keira L.; Milford, Cheryl A.; Craig, Jenene W.	Background Provider-parent communication is a critical determinant of how neonatal intensive care unit (NICU) parents cope, yet staff feel inadequately trained in communication techniques; many parents are not satisfied with the support they receive from hospital providers. Purpose This study evaluated whether NICU staff would demonstrate improved knowledge and attitudes about providing psychosoc…	2019		Advances in neonatal care : official journal of the National Association of Neonatal Nurses	19	6	490-499		10.1097/anc.0000000000000649		#10927	Hall 2019	Exclusion reason: Wrong intervention; Elizabeth Broden (2024-09-20 03:17:05)(Select): only 1 of 7 modules focused on palliative/EOL care ;
Assessment of Healthcare Professionals' Self-Perceived Competence in Perinatal/Neonatal Palliative Care After a 3-Day Training Course.	Hammond, Jennifer; Wool, Charlotte; Parravicini, Elvira	Background: Perinatal/neonatal palliative care (PNPC) offers a plan of care for improving the quality of life of infants when the prolongation of life is no longer the goal of care. The number of PNPC programs has increased in recent years, but training for clinicians has not kept pace. Therefore, an interdisciplinary team developed a 3-day intensive PNPC training course for physicians, nurses, a…	2020		Frontiers in pediatrics	8	NA	571335-NA		10.3389/fped.2020.571335		#10941	Hammond 2020	Exclusion reason: Wrong intervention; Elizabeth Broden (2024-09-19 02:53:53)(Select): minimal focus on EOL care (2/32 survey questions);
Introduction of triggers for palliative care consultation improves utilization and satisfaction within a level four NICU	Nguyen, Linda T.; Cooperberg, David; Spear, Michael L.	NA	2018		Journal of perinatology : official journal of the California Perinatal Association	38	5	574-579		10.1038/s41372-018-0067-1		#10948	Nguyen 2018	Exclusion reason: Wrong intervention; Elizabeth Broden (2024-09-17 10:05:19)(Select): focused on palliative care consultatoin as the outcome, not necessarily EOL; Elizabeth Broden (2024-08-08 04:40:57)(Screen): Objective We sought to explore the beliefs regarding palliative care team utilization, as well as increase consultation and awareness of the palliative care team’s role in the NICU. Study …
Bereavement care for families part 2: Evaluation of a paediatric follow-up programme	deJong-Berg, Margaret A; Kane, Lynett	In North America, parents are not expected to outlive their child. When they do, neighbours, co-workers, friends and family do not know what to say or do resulting in parents feeling isolated in their grief and left alone to find the support they need. The Paediatric Palliative Care team at Capital Health’s, Stollery Children’s Hospital (Stollery) in Edmonton, Alberta, Canada began a programme of…	2006		International journal of palliative nursing	12	10	484-494		10.12968/ijpn.2006.12.10.22121		#10974	deJong-Berg 2006	Exclusion reason: Wrong intervention; Elizabeth Broden (2024-09-21 06:00:41)(Select): only one of four intervention components in hospital = exclude; Vermetha Polite (Library Team) (2024-09-07 01:51:55)(Select): Requested through ILL TN 2188752;
Simulation-Based Palliative Care Communication for Pediatric Critical Care Fellows:	Brock, Katharine E.; Tracewski, Meghan; Allen, Kristen E; Klick, Jeffrey; Petrillo, Toni; Hebbar, Kiran	Background:Pediatric palliative care (PPC) education is lacking in pediatric critical care medicine (PCCM) fellowships, despite the desire of many program directors and fellows to expand difficult ...	2019		The American journal of hospice & palliative care	36	9	820-830		10.1177/1049909119839983		#10983	Brock 2019	Exclusion reason: Wrong intervention;
Learning that leads to action: impact and characteristics of a professional education approach to improve the care of critically ill children and their families.	Solomon, Mildred Z.; Browning, David M.; Dokken, Deborah; Merriman, Melanie P.; Rushton, Cynda Hylton	Objective: To determine the impact of an innovative professional educational approach on clinicians’ confidence and ability to make institutional improvements in pediatric palliative care. Design: Evaluation to assess impact of educational intervention on participants and participant institutions. Setting: Retreats lasting 2.5 days. Participants:Physicians,nurses,psychosocialstaff,and bereaved pa…	2010		Archives of pediatrics & adolescent medicine	164	4	315-322		10.1001/archpediatrics.2010.12		#10987	Solomon 2010	Exclusion reason: Wrong setting; Elizabeth Broden (2024-09-14 00:59:22)(Select): 10% PICU and 6% NICU - exclude;
Improving psychological and psychiatric aspects of palliative care: the national consensus project and the national quality forum preferred practices for palliative and hospice care.	Hultman, Todd; Reder, Elizabeth A. Keene; Dahlin, Constance	As patients with terminal disease enter into the final stage of their illness, psychiatric symptoms and psychological responses to the disease contribute to overall suffering of both patient and family. Until recently, no nationally accepted guidelines or practices had been established to support assessment and management of this type of suffering. In 2007, the National Quality Forum published A …	2008		Omega	57	4	323-339		10.2190/om.57.4.a		#10992	Hultman 2008	Exclusion reason: Wrong study design; Na Ouyang (2024-09-15 22:58:26)(Select): not an intervention study;
Implementation of Quality Indicators of Perinatal/Neonatal Palliative Care One-Year Following Formal Training	Wool, Charlotte; Parravicini, Elvira	Objective The aim of this study was to measure implementation of quality indicators (QIs) of Perinatal/Neonatal Palliative Care (PNPC) as reported by participants following a one-year training course. Methods A cross-sectional survey design was used to obtain data from an interdisciplinary team of professionals one year after attending a PNPC training course. A questionnaire with 32 QIs queried p…	2021		Frontiers in pediatrics	9	NA	752971-NA		10.3389/fped.2021.752971		#11004	Wool 2021	Exclusion reason: Wrong intervention;
Impact of a contemplative end-of-life training program: Being with dying	Rushton, Cynda Hylton; Sellers, Deborah E.; Heller, Karen S.; Spring, Beverly; Dossey, Barbara; Halifax, Joan	Objective: Health care professionals report a lack of skills in the psychosocial and spiritual aspects of caring for dying people and high levels of moral distress, grief, and burnout. To address these concerns, the “Being with Dying: Professional Training Program in Contemplative End-of-Life Care” (BWD) was created. The premise of BWD, which is based on the development of mindfulness and recepti…	2009		Palliative & supportive care	7	4	405-414		10.1017/s1478951509990411		#11005	Rushton 2009	Exclusion reason: Wrong patient population; Elizabeth Broden (2024-08-06 22:00:29)(Screen): unclear if peds, maybe?;
Long-Term Effectiveness of Two Educational Methods on Knowledge, Attitude, and Practice Toward Palliative Care Consultation Services Among Nursing Staff: A Longitudinal Follow-Up Study.	Pan, Hsueh-Hsing; Wu, Li-Fen; Hung, Yu-Chun; Chu, Chi-Ming; Wang, Kwua-Yun	This experimental study investigated long-term effectiveness of two educational methods on knowledge, attitude, and practice (KAP) about palliative care consultation services (PCCS) among nurses, recruited from a medical center located in Northern Taiwan in 2015, using a stratified cluster sampling method, with 88 participants in multimedia (experimental) and 92 in traditional paper education (co…	2017		Clinical nursing research	27	4	483-496		10.1177/1054773817692082		#11017	Pan 2017	Exclusion reason: Wrong setting; Elizabeth Broden (2024-09-17 10:39:25)(Select): <50% ICU; Elizabeth Broden (2024-08-09 01:56:04)(Screen): likely adults but cant tell for sure - include for now;
Evaluation of an education session using standardized patients and role play during perinatal bereavement	Sorce, Giovanna; Chamberlain, Jill	NA	2019		Journal of Neonatal Nursing	25	3	145-151		10.1016/j.jnn.2018.11.007		#11051	Sorce 2019	Exclusion reason: Wrong setting; Elizabeth Broden (2024-08-14 04:49:29)(Screen): Nurses have voiced their lack of comfort during perinatal loss and communicating with families during this period. A mid-western organization provided bereavement education to its perinatal nurses, which included a didactic session, followed by two perinatal loss scenarios with standardized patients, and debriefing. …
De l'enquête au soutien des parents endeuillés	Ganière, Jacqueline; Fahrni-Nater, Patricia	Suite a une enquete qui a permis d’identifier les besoins des familles ayant perdu un enfant, un programme de soutien des parents endeuilles a ete construit et integre dans la pratique des soins, notamment dans le cadre du departement de pediatrie de l’hopital universitaire vaudois et dans les soins pediatriques a domicile sous la responsabilite de l’equipe de soins palliatifs pediatriques. En ef…	2009		InfoKara	24	2	55-60		10.3917/inka.092.0055		#11054	Ganière 2009	Exclusion reason: Wrong setting; Elizabeth Broden (2024-09-13 23:45:14)(Select): needs translation; Elizabeth Broden (2024-08-06 06:04:45)(Screen): Title: Notes for From investigation to support for bereaved parents Abstract: Following a survey that identified the needs of families who had lost a child, a support program for bereaved parents was developed and integrated into the practice of care,…
Training Pediatric Fellows in Palliative Care: A Pilot Comparison of Simulation Training and Didactic Education.	Brock, Katharine E.; Cohen, Harvey J.; Sourkes, Barbara; Good, Julie; Halamek, Louis P.	Abstract Background: Pediatric fellows receive little palliative care (PC) education and have few opportunities to practice communication skills. Objective: In this pilot study, we assessed (1) the relative effectiveness of simulation-based versus didactic education, (2) communication skill retention, and (3) effect on PC consultation rates. Design: Thirty-five pediatric fellows in cardiology, cr…	2017		Journal of palliative medicine	20	10	1074-1084		10.1089/jpm.2016.0556		#11058	Brock 2017	Exclusion reason: Wrong setting; Elizabeth Broden (2024-09-14 01:04:21)(Select): less than 50% critical care (43%);
Reflective Debriefing: A Social Work Intervention Addressing Moral Distress among ICU Nurses.	Browning, Emily D.; Cruz, Jourdan S.	Health-care workers may experience moral distress when they are unable to act as they believe is ethically appropriate in their clinical work. A social worker-facilitated protocol called Reflective Debriefing was developed and tested for alleviating moral distress through regular debriefings with nursing staff on an intensive care unit (ICU). Forty-two ICU nurses completed a Moral Distress Scale-…	2018		Journal of social work in end-of-life & palliative care	14	1	44-72		10.1080/15524256.2018.1437588		#11078	Browning 2018	Exclusion reason: Wrong patient population; Na Ouyang (2024-09-20 07:11:45)(Select): not sure if Pedi? Include now.; Vermetha Polite (Library Team) (2024-09-07 01:44:26)(Select): Requested through ILL TN 2188743;
'Death rounds to support critical care nurses: a qualitative study'.	Ong, Keh Kiong; Sum, Chew Lai; Zhou, Xuelian Jamie; Chow, Yeow Leng	Objective Providing end-of-life care has a significant psychological impact on critical care nurses. Little is known about whether critical care nurses find death rounds useful as a support system. This study aimed to describe critical care nurses’ perceptions of attending death rounds. Methods This study was conducted using a qualitative descriptive design, using one-to-one audio-recorded interv…	2020		BMJ supportive & palliative care	NA	NA	bmjspcare-2020-002533		10.1136/bmjspcare-2020-002533		#11092	Ong 2020	Exclusion reason: Wrong patient population; Elizabeth Broden (2024-08-14 02:41:26)(Screen): unclear if peds or adults, include as maybe;
The impact of an end-of-life healthcare ethics educational intervention:	Molloy, Claire; McCarthy, Joan; Tyrrell, Mark	BackgroundThe impact of healthcare ethics educational interventions on participants’ ethical development is rarely reported on and assessed; even less attention is paid to educational interventions that focus on end-of-life ethical issues.AimTo evaluate the impact of the Ethical Framework for End-of-Life Care Study Sessions Programme (EOLCSS) on the moral development of healthcare staff who are d…	2015		Clinical Ethics	11	1	28-37		10.1177/1477750915622037		#11101	Molloy 2015	Exclusion reason: Wrong patient population; Na Ouyang (2024-09-20 07:04:50)(Select): not ICU setting ; Vermetha Polite (Library Team) (2024-09-07 01:38:36)(Select): Requested through ILL TN 2188736;
Studying the Effects of the End-of-Life Nursing Education Consortium at the Institutional Level	Whitehead, Phyllis B.; Anderson, Eileen S.; Redican, Kerry J.; Stratton, Richard	The purpose of this study was to assess the ongoing impact of the End-of-Life Nursing Education Consortium training program on RNs' death anxiety, concerns about dying, and knowledge of the dying process utilizing the principles of the Comfort Theory and Practice by Kolcaba (New York: Springer Publi	2010		Journal of Hospice & Palliative Nursing	12	3	184-193		10.1097/njh.0b013e3181d76d00		#11120	Whitehead 2010	Exclusion reason: Wrong setting; Na Ouyang (2024-09-22 10:11:21)(Select): not ICU specific;
Meaningful Messages From Grief Workshop Participants: A Constructivist Grounded Theory Study.	Leteta, Barbara Ann; Bouchal, Shelley Raffin; Berg, Bev; Sinclair, Shane	Although there is an increased need for delivery of bereavement care, many health care providers in acute care hospital settings feel inadequately prepared to deliver quality grief support, have lack of time, and have inexperience in provision of bereavement care. As a result, although families would like health care providers to offer bereavement support, they are inadequately trained and suscep…	2020		Journal of hospice and palliative nursing : JHPN : the official journal of the Hospice and Palliative Nurses Association	22	3	180-187		10.1097/njh.0000000000000641		#11148	Leteta 2020	Exclusion reason: Wrong patient population; Elizabeth Broden (2024-09-17 00:34:45)(Select): does not separate out or indicate % pediatric or PICU;
Transforming a Face-to-Face Legacy Intervention to a Web-Based Legacy Intervention for Children With Advanced Cancer.	Akard, Terrah Foster; Wray, Sarah; Friedman, Debra L.; Dietrich, Mary S.; Hendricks-Ferguson, Verna L.; Given, Barbara A.; Gerhardt, Cynthia A.; Hinds, Pamela S.; Gilmer, Mary Jo	Research is needed to examine new and innovative web-based intervention delivery methods that are feasible, cost-effective, and acceptable to children and their families to increase access to palliative care services in the home and community. Our previous work included the development of a legacy intervention using face-to-face digital storytelling for children with cancer that showed feasibilit…	2019		Journal of hospice and palliative nursing : JHPN : the official journal of the Hospice and Palliative Nurses Association	22	1	49-60		10.1097/njh.0000000000000614		#11198	Akard 2019	Exclusion reason: Wrong setting; Elizabeth Broden (2024-09-17 10:59:35)(Select): not icu;
Debriefing Among Hospice Professionals During a Pandemic.	Knott, Holly; Dambrino, Kathryn L; Busby, Steven; Rasmussen, Amy	Although the hospice industry cannot afford to lose professionals to compassion fatigue and burnout, work challenges related to the COVID-19 pandemic potentially place hospice professionals at an increased risk. Reflective debriefing has been recommended to provide emotional support to battle job dissatisfaction, compassion fatigue, and burnout. The purpose of this study was to provide reflective…	2022		Journal of hospice and palliative nursing : JHPN : the official journal of the Hospice and Palliative Nurses Association	25	2	90-96		10.1097/njh.0000000000000930		#11212	Knott 2022	Exclusion reason: Wrong patient population;
Effectiveness of Pediatric Palliative Care Education on Pediatric Clinicians	Peng, Niang-Huei; Lee, Cheng-Han; Lee, Min-Chun; Huang, Li-Chi; Chang, Yue-Cune; DeSwarte-Wallace, Joetta	A lack of knowledge and skills in pediatric palliative care may create hesitation in caring for children with serious life-threatening conditions and their families. Our research examined the effec...	2016		Western journal of nursing research	39	12	1624-1638		10.1177/0193945916680615		#11215	Peng 2016	Exclusion reason: Wrong setting; Elizabeth Broden (2024-09-12 06:08:08)(Select): does not report portion in ICU; Elizabeth Broden (2024-08-06 00:14:36)(Screen): A lack of knowledge and skills in pediatric palliative care may create hesitation in caring for children with serious life-threatening conditions and their families. Our research examined the effectiveness of pediatric palliative care tra…
An Online Pediatric Palliative Care Education and Mentoring (Project ECHO) in Nepal: A Program Implementation Case Study and Assessment of Changes in Healthcare Providers' Knowledge, Confidence, and Attitudes.	Lynch-Godrei, Anisha; Sapkota, Sudhir; Rowe, Jennifer; Paudel, Bishnu Dutta; Aryal, Garima; Doherty, Megan	<AbstractText Label="OBJECTIVES" NlmCategory="OBJECTIVE">The goal of this implementation study was to describe the implementation and evaluation of the impact of an online pediatric palliative care training program in Nepal, using the Project ECHO model.</AbstractText><AbstractText Label="METHODS" NlmCategory="METHODS">The study used mixed methods, including a program case study describing the on…	2024		Journal of medical education and curricular development	11	NA	23821205241234541-NA		10.1177/23821205241234541		#11216	Lynch-Godrei 2024	Exclusion reason: Wrong setting; Elizabeth Broden (2024-09-10 01:11:14)(Select): only 1 participant from PICU;
Bereaved Parent Perspectives and Recommendations on Best Practices for Legacy Interventions.	Love, Amy; Greer, Katherine; Woods, Cameka; Clark, Lisa; Baker, Justin N; Kaye, Erica C	NA	2022		Journal of pain and symptom management	63	6	1022-1030.e3		10.1016/j.jpainsymman.2022.02.003		#11226	Love 2022	Exclusion reason: Wrong study design; Elizabeth Broden (2024-08-16 02:12:42)(Screen): Many pediatric hospitals offer legacy interventions for families to promote coping and support grief prior to and following the death of a child. Despite this practice, parent perceptions of the value of legacy activities are not well described, and best practices for offering and creating legacy interventions r…
Using Virtual Learning to Develop Palliative Care Skills Among Humanitarian Health Workers in the Rohingya Refugee Response in Bangladesh.	Doherty, Megan; Lynch-Godrei, Anisha; Azad, Tasnim; Ladha, Fatima; Ferdous, Lailatul; Ara, Rowsan; Richardson, Kathryn; Groninger, Hunter	<AbstractText Label="Background" NlmCategory="UNASSIGNED">Palliative care is an essential component of health responses in humanitarian settings, yet it remains largely unavailable in these settings, due to limited availability of palliative care training for healthcare professionals. Online training programs which connect experts to clinicians in the field have been proposed as an innovative str…	2022		Journal of medical education and curricular development	9	NA	23821205221096099-238212052210960		10.1177/23821205221096099		#11240	Doherty 2022	Exclusion reason: Wrong setting; Elizabeth Broden (2024-09-17 11:06:16)(Select): 33% pediatric clinicians ;
Reducing Moral Distress by Teaching Healthcare Providers the Concepts of Values Pluralism and Values Imposition.	Fiester, Autumn	AbstractThere is a clear need for interventions that reduce moral distress among healthcare providers (HCPs), given the high prevalence of moral distress and the far-ranging negative consequences it has for them. Healthcare ethics consultants are frequently called upon to manage moral distress, especially among nursing staff. Recently, researchers have both broadened the definition of moral distr…	2023		The Journal of clinical ethics	34	4	296-306		10.1086/727437		#11276	Fiester 2023	Exclusion reason: Wrong study design; Elizabeth Broden (2024-09-10 00:55:20)(Select): proposes but does not evaluate intervention;
Pediatric Cardiology Condolence Letter Writing: Does a Fellowship Curriculum Impact Practice?	Haxel, Caitlin S; Belser, Abigail H; DeSarno, Michael; Glickstein, Julie; Flyer, Jonathan N	NA	2023		Journal of pain and symptom management	66	3	e343-e352		10.1016/j.jpainsymman.2023.06.001		#11285	Haxel 2023	Exclusion reason: Wrong setting; Elizabeth Broden (2024-08-08 04:29:16)(Screen): Context Condolence letter (CL) writing after the death of a child is an important opportunity for humanism. Pediatric cardiology fellowship training now recognizes the importance of palliative care, but rarely includes CL education, despite its fragile patient population. Objectives To address this professionalism ga…
Online palliative care education and mentorship in Nepal: Project ECHO - a novel approach to improving knowledge and self-efficacy among interprofessional health-care providers.	Mackin, Christian; Shrestha, Deepak Sundar; Downe, Danielle; Doherty, Megan	<AbstractText Label="BACKGROUND" NlmCategory="BACKGROUND">Palliative care access in Nepal is severely limited, with few health-care providers having training and skills to pain management and other key aspects of palliative care. Online education suggests an innovation to increase access to training and mentoring, which addresses common learning barriers in low- and middle-income countries. Proje…	2024		Palliative & supportive care	NA	NA	1-9		10.1017/s1478951524000786		#11305	Mackin 2024	Exclusion reason: Wrong setting; Elizabeth Broden (2024-09-17 10:23:26)(Select): <50% ICU;
Self-Assessment of Skills and Competencies among Residents Participating in a Pediatric Hospice and Palliative Medicine Elective Rotation.	RossfeldZachary, M; TuminDmitry, NA; HumphreyLisa, M	Abstract Objective: To describe our institutional experience with a four-week pediatric HPM elective rotation and its impact on residents' self-rated competencies. Background: In the spirit of bols...	2017		Journal of palliative medicine	21	2	229-235		10.1089/jpm.2017.0201		#11328	RossfeldZachary 2017	Exclusion reason: Wrong setting; Na Ouyang (2024-09-20 06:58:55)(Select): not ICU setting; Elizabeth Broden (2024-08-08 04:32:27)(Screen): Abstract Objective: To describe our institutional experience with a four-week pediatric HPM elective rotation and its impact on residents' self-rated competencies. Background: In the spirit of bolstering primary hospice and palliative medicine (HPM) skills of …
Implementing Emotional Debriefing in Pediatric Clinical Education.	Osta, Amanda; King, Marta; Serwint, Janet R.; Bostwick, Susan	NA	2018		Academic pediatrics	19	3	278-282		10.1016/j.acap.2018.10.003		#11333	Osta 2018	Exclusion reason: Wrong study design; Elizabeth Broden (2024-10-01 05:28:48)(Select): proposes process but does not evaluate; Elizabeth Broden (2024-08-14 05:11:46)(Screen): Challenging situations and intense emotions are inherent to clinical practice. Failure to address these emotions has been associated with health care provider burnout. One way to combat this burnout and increase resilience is…
The Family Communication Study: A randomized trial of prospective pediatric palliative care consultation, study methodology and perceptions of participation burden☆	Starks, Helene; Doorenbos, Ardith Z.; Lindhorst, Taryn; Bourget, Erica; Aisenberg, Eugene; Oman, Natalie; Rue, Tessa; Curtis, J. Randall; Hays, Ross M.	Abstract Background To describe the study methods, baseline characteristics and burden of study procedures of an intervention designed to reduce family stress symptoms through early support from the palliative care team. Length of stay of ≥ 8 days was the trigger for early palliative care involvement. Methods Cluster-randomized trial with children as the unit of randomization. Up to 3 family memb…	2016		Contemporary clinical trials	49	NA	15-20		10.1016/j.cct.2016.05.004		#11334	Starks 2016	Exclusion reason: Wrong intervention; Elizabeth Broden (2024-09-21 04:44:58)(Select): does not report how EOL considered...;
Supporting and Contextualizing Pediatric ECMO Decision-Making Using a Person-Centered Framework.	Aultman, Julie M; Raimer, Patricia L; Grossoehme, Daniel H; Nofziger, Ryan A; Ba, Adiaratou; Friebert, Sarah	AbstractThere is a critical need to establish a space to engage in careful deliberation amid exciting, important, necessary, and groundbreaking technological and clinical advances in pediatric medicine. Extracorporeal membrane oxygenation (ECMO) is one such technology that began in pediatric settings nearly 50 years ago. And while not void of medical and ethical examination, both the symbolic pro…	2023		The Journal of clinical ethics	34	3	245-257		10.1086/726811		#11348	Aultman 2023	Exclusion reason: Wrong study design;
iValidate: a communication-based clinical intervention in life-limiting illness.	Simpson, Nicholas; Milnes, Sharyn; Martin, Peter; Phillips, Anita; Silverman, Jonathan; Keely, Gerry; Forrester, Mike; Dunning, Trisha; Corke, Charles; Orford, Neil	<AbstractText Label="OBJECTIVES" NlmCategory="OBJECTIVE">Report the implementation, user evaluation and key outcome measures of an educational intervention-the iValidate educational programme-designed to improve engagement in shared decision-making by health professionals caring for patients with life-limiting illness (LLI).</AbstractText><AbstractText Label="DESIGN" NlmCategory="METHODS">Prospec…	2019		BMJ supportive & palliative care	12	e4	e510-e516		10.1136/bmjspcare-2018-001669		#11355	Simpson 2019	Exclusion reason: Wrong patient population;
Professional bereavement photography for perinatal loss: A mixed-methods study.	Vivekananda, Kitty; McDowell, Chiara; Knipe, Kayleigh; McMaster, Charlotte; Rahimi, Fatima; Richards, Mia; Salvini, Sarah	This study addresses research gaps regarding the impact of professional bereavement photography for perinatal loss. Utilizing a mixed-methods research design, 504 parents completed an online survey measuring their attitudes toward bereavement photography and its impact. Thirty-one parents participated in semi-structured interviews. The results indicate a high level of acceptability and satisfacti…	2023		Death studies	48	5	489-499		10.1080/07481187.2023.2237440		#11357	Vivekananda 2023	Exclusion reason: no intervention; Elizabeth Broden (2024-09-14 00:47:03)(Select): situates bereavement photography as a standard of care - exclude; Elizabeth Broden (2024-08-30 23:24:33)(Select): very similar to another study but with different outcomes - flagging for discussion;
Assessing HeartSong as a Neonatal Music Therapy Intervention: A Qualitative Study on Personal and Professional Caregivers' Perspectives.	van Dokkum, Nienke H; Fagan, Lauren J; Cullen, Marie; Loewy, Joanne V	<AbstractText Label="BACKGROUND" NlmCategory="BACKGROUND">The music therapy HeartSong intervention pairs newborn infant heartbeats with parents' Song of Kin. Formal evidence on professional and personal caregiver perspectives of this intervention is lacking.</AbstractText><AbstractText Label="PURPOSE" NlmCategory="OBJECTIVE">This survey study evaluates the HeartSong music therapy intervention fro…	2023		Advances in neonatal care : official journal of the National Association of Neonatal Nurses	23	3	264-271		10.1097/anc.0000000000001068		#11360	vanDokkum 2023	Exclusion reason: Wrong patient population; Elizabeth Broden (2024-09-20 03:08:45)(Select): less than 50% EOL (3 out of 10 parents);
Delivering Serious News in Pediatric Cardiology-A Pilot Program.	Das, Nikkan; Brown, Amanda; Harris, Tyler H	NA	2024		Pediatric cardiology	NA	NA	NA-NA		10.1007/s00246-024-03440-w		#11382	Das 2024	Exclusion reason: Wrong setting; Elizabeth Broden (2024-09-10 00:43:19)(Select): cardiology fellows ;
Show and Tell: Photography and Storytelling to Better Understand the End-of-Life Experience of Families in the Intensive Care Unit.	Binette, Emilee; Elwell, Joy; Parekh de Campos, Amisha; Anderson, Robert V	End-of-life in the Intensive Care Unit (ICU) is common, costly, and can contribute to negative health outcomes for bereaved family members. Insufficient understanding of the family experience results in poor quality, highly variable care riddled with deficiencies including effective identification and application of evidence-based clinical interventions. Successfully managing the multitude of tra…	2023		Omega	NA	NA	302228231190957-NA		10.1177/00302228231190957		#11392	Binette 2023	Exclusion reason: Wrong patient population; Elizabeth Broden (2024-09-12 06:04:26)(Select): adults;
Teaching Communication as a Procedure by Utilizing a Mixed-Methods Curriculum: A Pilot Study.	Levy, Carly; Diaz, Maria Carmen G; Dickerman, Mindy	Objective In this study, we aimed to develop and pilot a mixed-methods curriculum among pediatric subspecialty fellows that combined didactics, role-play, and bedside coaching with a procedure card. We hypothesized that this curriculum would improve fellows' ability to navigate difficult conversations and would be feasible to implement across training programs. Methods This study was conducted fr…	2022		Cureus	14	6	e25597-NA		10.7759/cureus.25597		#11400	Levy 2022	Exclusion reason: Wrong intervention; Elizabeth Broden (2024-09-10 00:47:13)(Select): mostly focused on emotional communication (only mentions EOL care in 1 line of questionnaire);
Comunicação de más notícias: do ensino médico à prática	Isquierdo, Ana Paula Rosa; Bilek, Evandro Santos; do Prado Guirro, Úrsula Bueno	Providing comprehensive care to individuals is essential to medical practice. Communicating bad news is defined as any information that seriously and adversely affects a person’s vision of the future. This study evaluates communication skills among medical students. The methodology consisted of simulation workshops on communicating bad news. The scene performed, the achievement of the primary (co…	2021		Revista Bioética	29	2	344-353		10.1590/1983-80422021292472		#11404	Isquierdo 2021	Exclusion reason: Wrong setting; Sarah Wawrzynski (2024-09-25 04:53:26)(Select): Needs translation;
The impact of a fellow-driven debriefing program after pediatric cardiac arrests	Gillen, Jennifer; Koncicki, Monica L.; Hough, Rebecca F.; Palumbo, Kathryn; Choudhury, Tarif; Daube, Ariel; Patel, Anita; Chirico, Amy; Lin, Cheryl; Yalamanchi, Sirisha; Aponte-Patel, Linda; Sen, Anita I.	In the United States, post-cardiac arrest debriefing has increased, but historically it has occurred rarely in our pediatric intensive care unit (PICU). A fellow-led debriefing tool was developed as a tool for fellow development, as well as to enhance communication amongst a multidisciplinary team. A curriculum and debriefing tool for fellow facilitators was developed and introduced in a 41-bed c…	2019		BMC medical education	19	1	272-272		10.1186/s12909-019-1711-y		#11408	Gillen 2019	Exclusion reason: Wrong intervention; Elizabeth Broden (2024-09-13 03:56:07)(Select): post cardiac arrest debrief - 32% died during code... exclude (using same criteria as ICU proportion);
Little time, lasting impact: Bereaved caregiver perceptions of legacy in perinatal and infant loss.	Goldberg, Jessica; Rose, Kelsey; Matthews, Olivia; Boles, Jessika	<AbstractText Label="BACKGROUND" NlmCategory="BACKGROUND">Legacy interventions are standard in most children's hospitals, but little is known about how bereaved parents understand and describe the concept of legacy that these interventions are designed to Address. The aim of this qualitative study was to understand the legacy experiences and perceptions of parents who have experienced perinatal o…	2022		Journal of neonatal-perinatal medicine	15	3	617-626		10.3233/npm-210897		#11420	Goldberg 2022	Exclusion reason: Wrong study design; Elizabeth Broden (2024-09-13 03:43:33)(Select): seems to situate legacy as a standard practice (intro states 92% of childrens hospitals offer); Vermetha Polite (Library Team) (2024-09-07 00:42:20)(Select): Requested through ILL TN 2188693;
Effectiveness of an Educational Workshop on Palliative Care Knowledge in Lebanese Nurses.	Doumit, Myrna A A; Khoury, May Naifeh; Arevian, Mary; Khatib, Ghina Al; Fares, Suha	<AbstractText Label="Background" NlmCategory="UNASSIGNED">Lebanon is one of the world's smallest countries, with an area of 10,452 square kilometers. Life expectancy in Lebanon presently stands at about 76.6 years for men and 79.3 years for women. It is well known that with long life comes chronic disease, serious illness, and increased resource utilization. With a rapidly aging population and ev…	2023		Palliative medicine reports	4	1	300-307		10.1089/pmr.2023.0026		#11424	Doumit 2023	Exclusion reason: Wrong patient population; Elizabeth Broden (2024-09-10 00:57:48)(Select): adults;
Training perinatal nurses in palliative communication by using scenario-based simulation: A quasi-experimental study.	Chen, Hsiao-Wei; Cheng, Su-Fen; Hsiung, Yvonne; Chuang, Yeu-Hui; Liu, Tsui-Yao; Kuo, Chien-Lin	NA	2024		Nurse education in practice	75	NA	103885-103885		10.1016/j.nepr.2024.103885		#11428	Chen 2024	Exclusion reason: Wrong setting; Elizabeth Broden (2024-09-17 10:32:29)(Select): <50% icu; Elizabeth Broden (2024-08-09 03:20:05)(Screen): Abstract Aim This study aimed to assess the impact of two educational modules on enhancing the communication confidence, competence and performance of perinatal nurses in the context of palliative care. Background Concerns have arisen regarding the preparednes…
Empowering Residents to Process Distressing Events: A Debriefing Workshop.	Govindan, Morgen; Keefer, Patricia; Sturza, Julie; Stephens, Marc R; Malas, Nasuh	Introduction Adverse events are common in medical training and practice, which can lead to distress among providers. One method of coping with distress is debriefing, which has been shown to improv...	2019		MedEdPORTAL : the journal of teaching and learning resources	15	15	10809-10809		10.15766/mep_2374-8265.10809		#11440	Govindan 2019	Exclusion reason: Wrong intervention; Elizabeth Broden (2024-09-13 03:51:18)(Select): focused on debriefing in general, doesnt state anything specific about EOL care in the intervention; Elizabeth Broden (2024-08-06 06:12:13)(Screen): Introduction: Adverse events are common in medical training and practice, which can lead to distress among providers. One method of coping with distress is debriefi…
Perinatal Bereavement Photography: A Mixed-Methods Study on Posttraumatic Growth in Parents	Vivekananda, Kitty; McDowell, Chiara; Knipe, Kayleigh	<jats:p> Perinatal death is a devastating loss for parents, often exacerbated by the lack of social support. There is accumulating evidence that perinatal bereavement photography is a valuable memory-making tool to support parents experiencing perinatal loss. However, very few studies have examined posttraumatic growth (PTG) concerning perinatal loss and bereavement photography. This mixed-method…	2024		Illness, Crisis & Loss	NA	NA	NA-NA		10.1177/10541373241246342		#11453	Vivekananda 2024	Exclusion reason: Wrong setting; Sarah Wawrzynski (2024-09-25 04:58:56)(Select): unclear where patients died. ICU not mentioned;
Bereavement photography, volunteering, and posttraumatic growth: A mixed-methods investigation.	Vivekananda, Kitty; Ong, Uyen; Wurf, Gerald; D'Souza, Levita; Giosserano, Rosanna; Licqurish, Sharon	Bereavement photography has been recognized as an important tool to create memories and as a support service for parents experiencing perinatal loss. This paper explores the impact of volunteering on posttraumatic growth among photographers working with parents impacted by stillbirth. Using a mixed-methods design, 141 Australian and New Zealand volunteer bereavement photographers were recruited. …	2022		Death studies	47	4	371-380		10.1080/07481187.2022.2067264		#11477	Vivekananda 2022	Exclusion reason: Wrong patient population; Elizabeth Broden (2024-09-21 05:48:04)(Select): focused on photographers own experiences of loss ; Vermetha Polite (Library Team) (2024-09-07 01:47:51)(Select): Requested through ILL TN 2188749;
Teaching Empathic Communication to Pediatric Interns: Immediate and 3-Month Impact.	Niehaus, Jason Z.; Palmer, Megan M.; Slaven, James E.; Fettig, Lyle	Objective:Evaluate pediatric intern self-reported preparedness to Deliver Serious News, Express Empathy, and Medical Error Disclosure after a 1-day simulation based-empathic communication training....	2021		The American journal of hospice & palliative care	38	12	1451-1456		10.1177/1049909121999791		#11509	Niehaus 2021	Exclusion reason: Wrong intervention; Elizabeth Broden (2024-09-24 02:38:01)(Select): not focused on EOL; Na Ouyang (2024-09-20 07:33:21)(Select): not sure if ICU setting; Elizabeth Broden (2024-08-14 02:40:35)(Screen): Objective: Evaluate pediatric intern self-reported preparedness to Deliver Serious News, Express Empathy, and Medical Error Disclosure after a 1-day simulation based-empathic comm…
Improving the Procedure of Delivering Serious News: Impact of a Six-Month Curriculum for Second Year Pediatric Residents.	Kube, Paige; Levy, Carly; Diaz, Maria Carmen G; Dickerman, Mindy	<b>Objective:</b> We implemented and studied a novel curriculum that combined role play, didactic education, and the use of a procedure card for asynchronous learning to improve second-year pediatric residents' skills in delivering serious news. <b>Design:</b> Phase 1 established baseline performance with a self-efficacy survey and observed simulation delivering serious news. Phase 2 included dir…	2023		The American journal of hospice & palliative care	41	8	889-894		10.1177/10499091231206562		#11513	Kube 2023	Exclusion reason: Wrong intervention; Elizabeth Broden (2024-09-24 02:53:16)(Select): not EOL or ICU specific ; Sarah Wawrzynski (2024-08-21 03:12:23)(Screen): EOL specific?;
Primary Palliative Care for Pediatric Residents: A Curricular Framework and Pilot.	Gula, Annie Laurie; Merkel, Emily; Bouchelle, Zoe; Nelin, Timothy; Rojas, Christina R; Hwang, Jennifer; Johnson, Victoria; Ronan, Jeanine; Bamat, Tara	<AbstractText Label="PROBLEM">Palliative care (PC) is high-value, holistic care for a child and their family across the entire arc of an illness. All physicians should be competent in symptom management and providing goal-concordant care that acknowledges the quality of life; however, there is insufficient education in pediatric residency to develop competence in basic or ..úPrimary..Ñ PC.</Abstr…	2023		Academic pediatrics	23	6	1133-1137		10.1016/j.acap.2023.03.006		#11537	Gula 2023	Exclusion reason: Wrong intervention; Elizabeth Broden (2024-09-20 06:58:44)(Select): not really focused on EOL;
The Power and Potential of Photography as a Therapeutic Modality for Children with Life-Impacting Illnesses.	Henrich, Mason; Henrich, Karen	<b>Objectives:</b> Art is being increasingly appreciated for its healing capacity in pediatric medicine. However, while mediums like music and painting have already been widely integrated into children's health institutions across the nation, photography is an artform that is greatly understudied in its application to medicine. As a non-profit organization with a 17-year history of providing free…	2023		Journal of palliative care	39	1	68-74		10.1177/08258597231189152		#11548	Henrich 2023	Exclusion reason: Wrong patient population; Elizabeth Broden (2024-09-12 06:17:52)(Select): not focused on EOL;
An Online Training Program to Improve Clinicians' Skills in Communicating About Serious Illness.	Gautier, William C; Abaye, Menna; Dev, Shelly; Seaman, Jennifer B; Butler, Rachel A; Norman, Marie K; Arnold, Robert M; Witteman, Holly O; Cook, Tara E; Mohan, Deepika; White, Douglas B	<AbstractText Label="BACKGROUND">Large-scale efforts to train clinicians in serious-illness communication skills are needed, but 2 important gaps in knowledge remain. (1) No proven training method exists that can be readily scaled to train thousands of clinicians. (2) Though the value of interprofessional collaboration to support incapacitated patients' surrogates is increasingly recognized, few …	2022		American journal of critical care : an official publication, American Association of Critical-Care Nurses	31	3	189-201		10.4037/ajcc2022105		#11554	Gautier 2022	Exclusion reason: Wrong patient population; Elizabeth Broden (2024-09-10 00:29:41)(Select): adults;
Pediatric End-of-Life Simulation Workshop to Clinical Care: Lasting Implications on Clinical Practice.	Solstad, Kayla; Kamrath, Heidi; Meiers, Sonja; Goloff, Naomi; Scheurer, Johannah M	<AbstractText Label="Background" NlmCategory="UNASSIGNED">Simulations are an important modality for practicing high-acuity, low-frequency events. We implemented a deliberate practice simulation-based workshop to improve pediatric end-of-life care skills (PECS) competence.</AbstractText><AbstractText Label="Purpose" NlmCategory="UNASSIGNED">To understand pediatric subspecialty fellows' perceptions…	2024		Palliative medicine reports	5	1	136-141		10.1089/pmr.2023.0065		#11591	Solstad 2024	Exclusion reason: Wrong setting; Elizabeth Broden (2024-10-01 05:27:45)(Select): does not report ICU separately; Na Ouyang (2024-09-25 05:23:43)(Select): related to EOL, but not sure how many ICU people included. ;
Broken Hearts-Healing Hearts: The Development and Facilitation of a Grief Support Workshop for Hospital Employees	Jenko, Mimi; Seymour, Mary Jane; Stone, Eileen	NA	2011		Journal of Hospice & Palliative Nursing	13	6	387-393		10.1097/njh.0b013e3182271f6e		#11622	Jenko 2011	Exclusion reason: Wrong patient population; Na Ouyang (2024-08-09 04:57:30)(Screen): Abstract Many grievers are also employees, struggling to balance the demands of grief with the ongoing responsibilities of the workplace. Despite an employee's efforts to cope and compartmentalize, grief invades in countless ways, creating lessened productivity and low morale. This article chronicles one institut…
Beneficial Effects of a Hospital Bereavement Intervention Program after Traumatic Childhood Death	Oliver, Ronald C.; Sturtevant, Joel P.; Scheetz, James P.; Fallat, Mary E.	Purpose: An investigation of the experiences of parents grieving the traumatic death of their child, the initiatives that helped, and common parental concerns that would benefit from improved education. Methods: From January 1, 1995, to December 31, 1998, 81 of 3,501 children admitted to our pediatric trauma center died. An attempt was made to enroll all parents. Interactions included family cont…	2001		The Journal of trauma	50	3	440-448		10.1097/00005373-200103000-00007		#11634	Oliver 2001	Exclusion reason: Wrong setting; Elizabeth Broden (2024-09-19 02:56:51)(Select): predominantly focused on care outside hospital following death;
